# Supplementary material for: Gut microbiota dysbiosis in people living with HIV who have cancer: novel insights and diagnostic potential
Source: Front Immunol. 2025 Aug 25;16:1598650. doi: 10.3389/fimmu.2025.1598650 (PMC12414989; doi:10.3389/fimmu.2025.1598650)
Supplement: Supplementary file 1 [file Table1.xlsx]

## Sheet: Supplementary Table 1
ID	Group	HIV viral load	Note
1	HIV-CRC	Not tested
2	HIV-CRC	<20/ml
3	HIV-CRC	<20/ml
4	HIV-CRC	Not tested
5	HIV-CRC	<20/ml
6	HIV-CRC	<20/ml
7	HIV-CRC	<20/ml
8	HIV-CRC	<20/ml
9	HIV-CRC	<20/ml
10	HIV-CRC	<20/ml
11	HIV-CRC	<20/ml
12	HIV-CRC	<20/ml
13	HIV-CRC	Not tested
14	HIV-KS	Not tested
15	HIV-KS	Not tested
16	HIV-KS	<20/ml
17	HIV-KS	Not tested
18	HIV-KS	<20/ml
19	HIV-KS	Not tested
20	HIV-KS	Not tested
21	HIV-L	<20/ml
22	HIV-L	<20/ml
23	HIV-L	Not tested
24	HIV-L	<20/ml
25	HIV-L	<20/ml
26	HIV-L	Not tested
27	HIV-L	<20/ml
28	HIV-L	<20/ml
29	HIV-L	22900
30	HIV-L	Not tested
31	HIV-L	157000
32	HIV-L	<20/ml
33	HIV-L	Not tested
34	HIV-L	Not tested
35	HIV-L	Not tested
36	HIV-L	<20/ml
37	HIV-L	<20/ml
38	HIV-L	Not tested
39	HIV-L	<20/ml
40	HIV-L	Not tested
41	HIV-L	<20/ml
42	HIV-L	<20/ml
43	HIV-LC	<20/ml
44	HIV-LC	<20/ml
45	HIV-LC	Not tested
46	HIV-LC	<20/ml
47	HIV-LC	<20/ml
48	HIV-LC	<20/ml
49	HIV-LC	<20/ml
50	HIV-LC	<20/ml
51	HIV-LC	<20/ml
52	HIV-LC	<20/ml
53	HIV-LC	<20/ml
54	HIV-LC	Not tested
55	HIV-NC	212000	Newly diagnosed PLWH
56	HIV-NC	Not tested	Newly diagnosed PLWH
57	HIV-NC	124900	Newly diagnosed PLWH
58	HIV-NC	76880	Newly diagnosed PLWH
59	HIV-NC	101559	Newly diagnosed PLWH
60	HIV-NC	101559	Newly diagnosed PLWH
61	HIV-NC	271558	Newly diagnosed PLWH
62	HIV-NC	1300777	Newly diagnosed PLWH
63	HIV-NC	155600	Newly diagnosed PLWH
64	HIV-NC	20900	Newly diagnosed PLWH
65	HIV-NC	14000	Newly diagnosed PLWH
66	HIV-NC	40498	Newly diagnosed PLWH
67	HIV-NC	23965	Newly diagnosed PLWH
68	HIV-NC	145000	Newly diagnosed PLWH
69	HIV-NC	87600	Newly diagnosed PLWH
70	HIV-NC	766	Newly diagnosed PLWH
71	HIV-NC	54290	Newly diagnosed PLWH
72	HIV-NC	20000	Newly diagnosed PLWH
73	HIV-NC	64600	Newly diagnosed PLWH
74	HIV-NC	7730	Newly diagnosed PLWH
75	HIV-NC	183100	Newly diagnosed PLWH
76	HIV-NC	81747	Newly diagnosed PLWH
77	HIV-NC	186000	Newly diagnosed PLWH
78	HIV-NC	53300	Newly diagnosed PLWH
79	HIV-NC	<20/ml
80	HIV-NC	Not tested
81	HIV-NC	Not tested
82	HIV-NC	Not tested
83	HIV-NC	<20/ml
84	HIV-NC	Not tested
85	HIV-NC	<20/ml
86	HIV-NC	<20/ml
87	HIV-NC	Not tested
88	HIV-NC	<20/ml
89	HIV-NC	Not tested
90	HIV-NC	<20/ml
91	HIV-NC	Not tested
92	HIV-NC	Not tested
93	HIV-NC	Not tested
94	HIV-NC	Not tested
95	HIV-NC	<20/ml
96	HIV-NC	Not tested
97	HIV-NC	<20/ml
98	HIV-NC	<20/ml
99	HIV-NC	Not tested
100	HIV-NC	Not tested
101	HIV-NC	Not tested
102	HIV-NC	Not tested
103	HIV-NC	Not tested
104	HIV-NC	<20/ml
105	HIV-NC	Not tested
106	HIV-NC	Not tested
107	HIV-NC	Not tested
108	HIV-NC	<20/ml
109	HIV-NC	<20/ml

## Sheet: Supplementary Table 2
Supplementary Table 1
Comparison	Taxa	Method	MeanDecreaseGini	P value
HC - PLWH-CRC - PLWH-KS - PLWH-L - PLWH-LC - PLWH-NC	g__Rhodococcus	Kruskal-Wallis rank sum test & Random Forest	5.0393	1.44675e-25
HC - PLWH-CRC - PLWH-KS - PLWH-L - PLWH-LC - PLWH-NC	g__Bacteroides	Kruskal-Wallis rank sum test & Random Forest	2.31152	1.60095e-13
HC - PLWH-CRC - PLWH-KS - PLWH-L - PLWH-LC - PLWH-NC	g__Acidovorax	Kruskal-Wallis rank sum test & Random Forest	2.0082	1.42001e-13
HC - PLWH-CRC - PLWH-KS - PLWH-L - PLWH-LC - PLWH-NC	g__Burkholderia-Caballeronia-Paraburkholderia	Kruskal-Wallis rank sum test & Random Forest	1.91801	1.72033e-09
HC - PLWH-CRC - PLWH-KS - PLWH-L - PLWH-LC - PLWH-NC	g__Actinomyces	Kruskal-Wallis rank sum test & Random Forest	1.7623	7.00168e-12
HC - PLWH-CRC - PLWH-KS - PLWH-L - PLWH-LC - PLWH-NC	g__Sutterella	Kruskal-Wallis rank sum test & Random Forest	1.62219	5.51155e-13
HC - PLWH-CRC - PLWH-KS - PLWH-L - PLWH-LC - PLWH-NC	g__Lachnospiraceae_UCG-004	Kruskal-Wallis rank sum test & Random Forest	1.6112	3.72526e-14
HC - PLWH-CRC - PLWH-KS - PLWH-L - PLWH-LC - PLWH-NC	g__Lachnospira	Kruskal-Wallis rank sum test & Random Forest	1.5735	2.82354e-13
HC - PLWH-CRC - PLWH-KS - PLWH-L - PLWH-LC - PLWH-NC	g__Escherichia-Shigella	Kruskal-Wallis rank sum test & Random Forest	1.54233	3.8225e-06
HC - PLWH-CRC - PLWH-KS - PLWH-L - PLWH-LC - PLWH-NC	g__Acinetobacter	Kruskal-Wallis rank sum test & Random Forest	1.47093	0.00329015
HC - PLWH-CRC - PLWH-KS - PLWH-L - PLWH-LC - PLWH-NC	g__Parabacteroides	Kruskal-Wallis rank sum test & Random Forest	1.43437	1.61204e-08
HC - PLWH-CRC - PLWH-KS - PLWH-L - PLWH-LC - PLWH-NC	g__Blautia	Kruskal-Wallis rank sum test & Random Forest	1.3329	0.0153377
HC - PLWH-CRC - PLWH-KS - PLWH-L - PLWH-LC - PLWH-NC	g__Lactobacillus	Kruskal-Wallis rank sum test & Random Forest	1.32237	9.25992e-07
HC - PLWH-CRC - PLWH-KS - PLWH-L - PLWH-LC - PLWH-NC	g__Lachnospiraceae_ND3007_group	Kruskal-Wallis rank sum test & Random Forest	1.17768	2.547e-11
HC - PLWH-CRC - PLWH-KS - PLWH-L - PLWH-LC - PLWH-NC	g__Lachnoclostridium	Kruskal-Wallis rank sum test & Random Forest	1.16475	4.80989e-08
HC - PLWH-CRC - PLWH-KS - PLWH-L - PLWH-LC - PLWH-NC	g__UCG-002	Kruskal-Wallis rank sum test & Random Forest	1.10585	9.00498e-06
HC - PLWH-CRC - PLWH-KS - PLWH-L - PLWH-LC - PLWH-NC	g__Streptococcus	Kruskal-Wallis rank sum test & Random Forest	1.06746	0.00271633
HC - PLWH-CRC - PLWH-KS - PLWH-L - PLWH-LC - PLWH-NC	g__Butyricicoccus	Kruskal-Wallis rank sum test & Random Forest	1.05832	7.43445e-05
HC - PLWH-CRC - PLWH-KS - PLWH-L - PLWH-LC - PLWH-NC	g__UCG-005	Kruskal-Wallis rank sum test & Random Forest	1.05625	6.99117e-07
HC - PLWH-CRC - PLWH-KS - PLWH-L - PLWH-LC - PLWH-NC	g__Faecalibacterium	Kruskal-Wallis rank sum test & Random Forest	1.04886	1.16188e-08
HC - PLWH-CRC - PLWH-KS - PLWH-L - PLWH-LC - PLWH-NC	g__Enterococcus	Kruskal-Wallis rank sum test & Random Forest	1.01529	7.89775e-08
HC - PLWH-CRC - PLWH-KS - PLWH-L - PLWH-LC - PLWH-NC	g__Obscuribacteraceae	Kruskal-Wallis rank sum test & Random Forest	1.01083	5.15276e-09
HC - PLWH-CRC - PLWH-KS - PLWH-L - PLWH-LC - PLWH-NC	g__Novosphingobium	Kruskal-Wallis rank sum test & Random Forest	1.00375	5.15276e-09
HC - PLWH-CRC - PLWH-KS - PLWH-L - PLWH-LC - PLWH-NC	g__Bradyrhizobium	Kruskal-Wallis rank sum test & Random Forest	0.959102	0.000778347
HC - PLWH-CRC - PLWH-KS - PLWH-L - PLWH-LC - PLWH-NC	g__Veillonella	Kruskal-Wallis rank sum test & Random Forest	0.953464	0.0198838
HC - PLWH-CRC - PLWH-KS - PLWH-L - PLWH-LC - PLWH-NC	g__Fusobacterium	Kruskal-Wallis rank sum test & Random Forest	0.921703	0.000272089
HC - PLWH-CRC - PLWH-KS - PLWH-L - PLWH-LC - PLWH-NC	g__[Ruminococcus]_gnavus_group	Kruskal-Wallis rank sum test & Random Forest	0.874702	0.00940644
HC - PLWH-CRC - PLWH-KS - PLWH-L - PLWH-LC - PLWH-NC	g__[Eubacterium]_hallii_group	Kruskal-Wallis rank sum test & Random Forest	0.853154	0.0141318
HC - PLWH-CRC - PLWH-KS - PLWH-L - PLWH-LC - PLWH-NC	g__TM7x	Kruskal-Wallis rank sum test & Random Forest	0.819256	0.0024233
HC - PLWH-CRC - PLWH-KS - PLWH-L - PLWH-LC - PLWH-NC	g__Phascolarctobacterium	Kruskal-Wallis rank sum test & Random Forest	0.818627	5.13605e-06
HC - PLWH-CRC - PLWH-KS - PLWH-L - PLWH-LC - PLWH-NC	g__Anaerostipes	Kruskal-Wallis rank sum test & Random Forest	0.805194	0.00041552
HC - PLWH-CRC - PLWH-KS - PLWH-L - PLWH-LC - PLWH-NC	g__Alistipes	Kruskal-Wallis rank sum test & Random Forest	0.784931	1.0421e-06
HC - PLWH-CRC - PLWH-KS - PLWH-L - PLWH-LC - PLWH-NC	g__Granulicatella	Kruskal-Wallis rank sum test & Random Forest	0.779471	0.00198055
HC - PLWH-CRC - PLWH-KS - PLWH-L - PLWH-LC - PLWH-NC	g__Rothia	Kruskal-Wallis rank sum test & Random Forest	0.765796	5.9276e-06
HC - PLWH-CRC - PLWH-KS - PLWH-L - PLWH-LC - PLWH-NC	g__Erysipelatoclostridium	Kruskal-Wallis rank sum test & Random Forest	0.764802	0.0117371
HC - PLWH-CRC - PLWH-KS - PLWH-L - PLWH-LC - PLWH-NC	g__Roseburia	Kruskal-Wallis rank sum test & Random Forest	0.760011	4.11126e-08
HC - PLWH-CRC - PLWH-KS - PLWH-L - PLWH-LC - PLWH-NC	g__Intestinibacter	Kruskal-Wallis rank sum test & Random Forest	0.747585	0.00143297
HC - PLWH-CRC - PLWH-KS - PLWH-L - PLWH-LC - PLWH-NC	g__Pelomonas	Kruskal-Wallis rank sum test & Random Forest	0.746752	4.46021e-11
HC - PLWH-CRC - PLWH-KS - PLWH-L - PLWH-LC - PLWH-NC	g__[Clostridium]_innocuum_group	Kruskal-Wallis rank sum test & Random Forest	0.738318	0.00192858
HC - PLWH-CRC - PLWH-KS - PLWH-L - PLWH-LC - PLWH-NC	g__[Eubacterium]_eligens_group	Kruskal-Wallis rank sum test & Random Forest	0.712778	1.93088e-05
HC - PLWH-CRC - PLWH-KS - PLWH-L - PLWH-LC - PLWH-NC	g__Methylobacterium-Methylorubrum	Kruskal-Wallis rank sum test & Random Forest	0.700438	2.06543e-08
HC - PLWH-CRC - PLWH-KS - PLWH-L - PLWH-LC - PLWH-NC	g__[Ruminococcus]_torques_group	Kruskal-Wallis rank sum test & Random Forest	0.668062	0.00642885
HC - PLWH-CRC - PLWH-KS - PLWH-L - PLWH-LC - PLWH-NC	g__Coprococcus	Kruskal-Wallis rank sum test & Random Forest	0.666328	5.07162e-08
HC - PLWH-CRC - PLWH-KS - PLWH-L - PLWH-LC - PLWH-NC	g__Gemella	Kruskal-Wallis rank sum test & Random Forest	0.664627	0.027233
HC - PLWH-CRC - PLWH-KS - PLWH-L - PLWH-LC - PLWH-NC	g__[Eubacterium]_coprostanoligenes_group	Kruskal-Wallis rank sum test & Random Forest	0.661869	0.000398546
HC - PLWH-CRC - PLWH-KS - PLWH-L - PLWH-LC - PLWH-NC	g__Romboutsia	Kruskal-Wallis rank sum test & Random Forest	0.643132	0.0199118
HC - PLWH-CRC - PLWH-KS - PLWH-L - PLWH-LC - PLWH-NC	g__Bilophila	Kruskal-Wallis rank sum test & Random Forest	0.641045	8.51005e-05
HC - PLWH-CRC - PLWH-KS - PLWH-L - PLWH-LC - PLWH-NC	g__Flavonifractor	Kruskal-Wallis rank sum test & Random Forest	0.638741	0.000374575
HC - PLWH-CRC - PLWH-KS - PLWH-L - PLWH-LC - PLWH-NC	g__Eubacterium	Kruskal-Wallis rank sum test & Random Forest	0.621341	6.215e-08
HC - PLWH-CRC - PLWH-KS - PLWH-L - PLWH-LC - PLWH-NC	g__Monoglobus	Kruskal-Wallis rank sum test & Random Forest	0.609421	5.00833e-05
HC - PLWH-CRC - PLWH-KS - PLWH-L - PLWH-LC - PLWH-NC	g__Ruminococcus	Kruskal-Wallis rank sum test & Random Forest	0.608218	2.92171e-06
HC - PLWH-CRC - PLWH-KS - PLWH-L - PLWH-LC - PLWH-NC	g__Oscillibacter	Kruskal-Wallis rank sum test & Random Forest	0.602061	2.05092e-05
HC - PLWH-CRC - PLWH-KS - PLWH-L - PLWH-LC - PLWH-NC	g__Turicibacter	Kruskal-Wallis rank sum test & Random Forest	0.592406	0.000445316
HC - PLWH-CRC - PLWH-KS - PLWH-L - PLWH-LC - PLWH-NC	g__Dorea	Kruskal-Wallis rank sum test & Random Forest	0.574103	0.0316132
HC - PLWH-CRC - PLWH-KS - PLWH-L - PLWH-LC - PLWH-NC	g__UCG-003	Kruskal-Wallis rank sum test & Random Forest	0.566328	1.2024e-07
HC - PLWH-CRC - PLWH-KS - PLWH-L - PLWH-LC - PLWH-NC	g__Negativibacillus	Kruskal-Wallis rank sum test & Random Forest	0.532966	1.16141e-05
HC - PLWH-CRC - PLWH-KS - PLWH-L - PLWH-LC - PLWH-NC	g__Lachnospiraceae_NK4A136_group	Kruskal-Wallis rank sum test & Random Forest	0.520245	6.39133e-08
HC - PLWH-CRC - PLWH-KS - PLWH-L - PLWH-LC - PLWH-NC	g__Family_XIII_AD3011_group	Kruskal-Wallis rank sum test & Random Forest	0.509512	0.00123978
HC - PLWH-CRC - PLWH-KS - PLWH-L - PLWH-LC - PLWH-NC	g__Chryseobacterium	Kruskal-Wallis rank sum test & Random Forest	0.4996	4.43209e-07
HC - PLWH-CRC - PLWH-KS - PLWH-L - PLWH-LC - PLWH-NC	g__Fusicatenibacter	Kruskal-Wallis rank sum test & Random Forest	0.484072	8.56109e-05
HC - PLWH-CRC - PLWH-KS - PLWH-L - PLWH-LC - PLWH-NC	g__NK4A214_group	Kruskal-Wallis rank sum test & Random Forest	0.481341	0.000314131
HC - PLWH-CRC - PLWH-KS - PLWH-L - PLWH-LC - PLWH-NC	g__Erysipelotrichaceae_UCG-003	Kruskal-Wallis rank sum test & Random Forest	0.449288	0.00153733
HC - PLWH-CRC - PLWH-KS - PLWH-L - PLWH-LC - PLWH-NC	g__Sphingomonas	Kruskal-Wallis rank sum test & Random Forest	0.446464	2.67644e-05
HC - PLWH-CRC - PLWH-KS - PLWH-L - PLWH-LC - PLWH-NC	g__Peptostreptococcus	Kruskal-Wallis rank sum test & Random Forest	0.444987	3.05337e-06
HC - PLWH-CRC - PLWH-KS - PLWH-L - PLWH-LC - PLWH-NC	g__Sellimonas	Kruskal-Wallis rank sum test & Random Forest	0.444091	0.0198007
HC - PLWH-CRC - PLWH-KS - PLWH-L - PLWH-LC - PLWH-NC	g__Agathobacter	Kruskal-Wallis rank sum test & Random Forest	0.431984	8.83221e-05
HC - PLWH-CRC - PLWH-KS - PLWH-L - PLWH-LC - PLWH-NC	g__Megamonas	Kruskal-Wallis rank sum test & Random Forest	0.429092	0.000162085
HC - PLWH-CRC - PLWH-KS - PLWH-L - PLWH-LC - PLWH-NC	g__Tyzzerella	Kruskal-Wallis rank sum test & Random Forest	0.413971	0.00702462
HC - PLWH-CRC - PLWH-KS - PLWH-L - PLWH-LC - PLWH-NC	g__Colidextribacter	Kruskal-Wallis rank sum test & Random Forest	0.400871	7.43586e-06
HC - PLWH-CRC - PLWH-KS - PLWH-L - PLWH-LC - PLWH-NC	g__Christensenellaceae_R-7_group	Kruskal-Wallis rank sum test & Random Forest	0.396304	0.0020765
HC - PLWH-CRC - PLWH-KS - PLWH-L - PLWH-LC - PLWH-NC	g__Lactococcus	Kruskal-Wallis rank sum test & Random Forest	0.390987	0.00755416
HC - PLWH-CRC - PLWH-KS - PLWH-L - PLWH-LC - PLWH-NC	g__Butyricimonas	Kruskal-Wallis rank sum test & Random Forest	0.3867	0.000389174
HC - PLWH-CRC - PLWH-KS - PLWH-L - PLWH-LC - PLWH-NC	g__Sediminibacterium	Kruskal-Wallis rank sum test & Random Forest	0.375967	2.51543e-05
HC - PLWH-CRC - PLWH-KS - PLWH-L - PLWH-LC - PLWH-NC	g__Parvimonas	Kruskal-Wallis rank sum test & Random Forest	0.340115	0.0334612
HC - PLWH-CRC - PLWH-KS - PLWH-L - PLWH-LC - PLWH-NC	g__[Eubacterium]_ventriosum_group	Kruskal-Wallis rank sum test & Random Forest	0.333275	2.32623e-05
HC - PLWH-CRC - PLWH-KS - PLWH-L - PLWH-LC - PLWH-NC	g__[Eubacterium]_ruminantium_group	Kruskal-Wallis rank sum test & Random Forest	0.327233	4.45572e-06
HC - PLWH-CRC - PLWH-KS - PLWH-L - PLWH-LC - PLWH-NC	g__Lachnospiraceae_UCG-010	Kruskal-Wallis rank sum test & Random Forest	0.326177	1.96476e-06
HC - PLWH-CRC - PLWH-KS - PLWH-L - PLWH-LC - PLWH-NC	g__Faecalitalea	Kruskal-Wallis rank sum test & Random Forest	0.31995	0.0156398
HC - PLWH-CRC - PLWH-KS - PLWH-L - PLWH-LC - PLWH-NC	g__Prevotella	Kruskal-Wallis rank sum test & Random Forest	0.318145	0.000583673
HC - PLWH-CRC - PLWH-KS - PLWH-L - PLWH-LC - PLWH-NC	g__Odoribacter	Kruskal-Wallis rank sum test & Random Forest	0.314213	0.0129019
HC - PLWH-CRC - PLWH-KS - PLWH-L - PLWH-LC - PLWH-NC	g__Mogibacterium	Kruskal-Wallis rank sum test & Random Forest	0.303308	0.00106069
HC - PLWH-CRC - PLWH-KS - PLWH-L - PLWH-LC - PLWH-NC	g__Acidibacter	Kruskal-Wallis rank sum test & Random Forest	0.291169	1.40845e-05
HC - PLWH-CRC - PLWH-KS - PLWH-L - PLWH-LC - PLWH-NC	g__Lachnospiraceae_UCG-001	Kruskal-Wallis rank sum test & Random Forest	0.288517	4.44391e-05
HC - PLWH-CRC - PLWH-KS - PLWH-L - PLWH-LC - PLWH-NC	g__Rheinheimera	Kruskal-Wallis rank sum test & Random Forest	0.284782	7.80355e-06
HC - PLWH-CRC - PLWH-KS - PLWH-L - PLWH-LC - PLWH-NC	g__Parasutterella	Kruskal-Wallis rank sum test & Random Forest	0.268716	8.80433e-05
HC - PLWH-CRC - PLWH-KS - PLWH-L - PLWH-LC - PLWH-NC	g__Lachnospiraceae_FCS020_group	Kruskal-Wallis rank sum test & Random Forest	0.261705	0.000319896
HC - PLWH-CRC - PLWH-KS - PLWH-L - PLWH-LC - PLWH-NC	g__Vogesella	Kruskal-Wallis rank sum test & Random Forest	0.260332	5.66429e-06
HC - PLWH-CRC - PLWH-KS - PLWH-L - PLWH-LC - PLWH-NC	g__Corynebacterium	Kruskal-Wallis rank sum test & Random Forest	0.253253	0.00202317
HC - PLWH-CRC - PLWH-KS - PLWH-L - PLWH-LC - PLWH-NC	g__Candidatus_Soleaferrea	Kruskal-Wallis rank sum test & Random Forest	0.24132	0.00759173
HC - PLWH-CRC - PLWH-KS - PLWH-L - PLWH-LC - PLWH-NC	g__Olsenella	Kruskal-Wallis rank sum test & Random Forest	0.235649	0.00171431
HC - PLWH-CRC - PLWH-KS - PLWH-L - PLWH-LC - PLWH-NC	g__RB41	Kruskal-Wallis rank sum test & Random Forest	0.235009	1.05446e-05
HC - PLWH-CRC - PLWH-KS - PLWH-L - PLWH-LC - PLWH-NC	g__CAG-56	Kruskal-Wallis rank sum test & Random Forest	0.213885	7.76441e-05
HC - PLWH-CRC - PLWH-KS - PLWH-L - PLWH-LC - PLWH-NC	g__UCG-010	Kruskal-Wallis rank sum test & Random Forest	0.213476	0.0020586
HC - PLWH-CRC - PLWH-KS - PLWH-L - PLWH-LC - PLWH-NC	g__Microbacterium	Kruskal-Wallis rank sum test & Random Forest	0.207177	0.00168262
HC - PLWH-CRC - PLWH-KS - PLWH-L - PLWH-LC - PLWH-NC	g__Barnesiella	Kruskal-Wallis rank sum test & Random Forest	0.206333	0.0112461
HC - PLWH-CRC - PLWH-KS - PLWH-L - PLWH-LC - PLWH-NC	g__Aquabacterium	Kruskal-Wallis rank sum test & Random Forest	0.199064	1.93032e-06
HC - PLWH-CRC - PLWH-KS - PLWH-L - PLWH-LC - PLWH-NC	g__Oribacterium	Kruskal-Wallis rank sum test & Random Forest	0.194809	0.0133247
HC - PLWH-CRC - PLWH-KS - PLWH-L - PLWH-LC - PLWH-NC	g__Brevundimonas	Kruskal-Wallis rank sum test & Random Forest	0.193266	0.000617006
HC - PLWH-CRC - PLWH-KS - PLWH-L - PLWH-LC - PLWH-NC	g__Chloroplast	Kruskal-Wallis rank sum test & Random Forest	0.192295	0.00144568
HC - PLWH-CRC - PLWH-KS - PLWH-L - PLWH-LC - PLWH-NC	g__Muribaculaceae	Kruskal-Wallis rank sum test & Random Forest	0.180883	0.0267503
HC - PLWH-CRC - PLWH-KS - PLWH-L - PLWH-LC - PLWH-NC	g__Cloacibacillus	Kruskal-Wallis rank sum test & Random Forest	0.176618	0.0489352
HC - PLWH-CRC - PLWH-KS - PLWH-L - PLWH-LC - PLWH-NC	g__Paraeggerthella	Kruskal-Wallis rank sum test & Random Forest	0.146014	0.0294811
HC - PLWH-CRC - PLWH-KS - PLWH-L - PLWH-LC - PLWH-NC	g__Aeromonas	Kruskal-Wallis rank sum test & Random Forest	0.138655	0.00248992
HC - PLWH-CRC - PLWH-KS - PLWH-L - PLWH-LC - PLWH-NC	g__Bacillus	Kruskal-Wallis rank sum test & Random Forest	0.127393	0.00450857
HC - PLWH-CRC - PLWH-KS - PLWH-L - PLWH-LC - PLWH-NC	g__RF39	Kruskal-Wallis rank sum test & Random Forest	0.127267	0.000231142
HC - PLWH-CRC - PLWH-KS - PLWH-L - PLWH-LC - PLWH-NC	g__Porphyromonas	Kruskal-Wallis rank sum test & Random Forest	0.126485	0.0496974
HC - PLWH-CRC - PLWH-KS - PLWH-L - PLWH-LC - PLWH-NC	g__Finegoldia	Kruskal-Wallis rank sum test & Random Forest	0.125898	0.0207446
HC - PLWH-CRC - PLWH-KS - PLWH-L - PLWH-LC - PLWH-NC	g__CAG-352	Kruskal-Wallis rank sum test & Random Forest	0.125656	0.0286876
HC - PLWH-CRC - PLWH-KS - PLWH-L - PLWH-LC - PLWH-NC	g__Anaerofustis	Kruskal-Wallis rank sum test & Random Forest	0.123003	4.81509e-05
HC - PLWH-CRC - PLWH-KS - PLWH-L - PLWH-LC - PLWH-NC	g__Leuconostoc	Kruskal-Wallis rank sum test & Random Forest	0.120737	0.0216129
HC - PLWH-CRC - PLWH-KS - PLWH-L - PLWH-LC - PLWH-NC	g__Massilia	Kruskal-Wallis rank sum test & Random Forest	0.120085	0.0191581
HC - PLWH-CRC - PLWH-KS - PLWH-L - PLWH-LC - PLWH-NC	g__Delftia	Kruskal-Wallis rank sum test & Random Forest	0.117372	7.81814e-05
HC - PLWH-CRC - PLWH-KS - PLWH-L - PLWH-LC - PLWH-NC	g__Shewanella	Kruskal-Wallis rank sum test & Random Forest	0.107508	0.000206243
HC - PLWH-CRC - PLWH-KS - PLWH-L - PLWH-LC - PLWH-NC	g__Christensenella	Kruskal-Wallis rank sum test & Random Forest	0.105806	0.0413147
HC - PLWH-CRC - PLWH-KS - PLWH-L - PLWH-LC - PLWH-NC	g__GCA-900066575	Kruskal-Wallis rank sum test & Random Forest	0.102966	0.00734421
HC - PLWH-CRC - PLWH-KS - PLWH-L - PLWH-LC - PLWH-NC	g__Catabacter	Kruskal-Wallis rank sum test & Random Forest	0.10089	2.368e-05
HC - PLWH-CRC - PLWH-KS - PLWH-L - PLWH-LC - PLWH-NC	g__Paraclostridium	Kruskal-Wallis rank sum test & Random Forest	0.0982051	0.00490442
HC - PLWH-CRC - PLWH-KS - PLWH-L - PLWH-LC - PLWH-NC	g__Paraprevotella	Kruskal-Wallis rank sum test & Random Forest	0.0980667	0.0454105
HC - PLWH-CRC - PLWH-KS - PLWH-L - PLWH-LC - PLWH-NC	g__Cutibacterium	Kruskal-Wallis rank sum test & Random Forest	0.0932319	0.0108853
HC - PLWH-CRC - PLWH-KS - PLWH-L - PLWH-LC - PLWH-NC	g__Herbaspirillum	Kruskal-Wallis rank sum test & Random Forest	0.0900771	0.00150737
HC - PLWH-CRC - PLWH-KS - PLWH-L - PLWH-LC - PLWH-NC	g__[Eubacterium]_xylanophilum_group	Kruskal-Wallis rank sum test & Random Forest	0.0875934	0.00237039
HC - PLWH-CRC - PLWH-KS - PLWH-L - PLWH-LC - PLWH-NC	g__Phocea	Kruskal-Wallis rank sum test & Random Forest	0.0867652	0.0279339
HC - PLWH-CRC - PLWH-KS - PLWH-L - PLWH-LC - PLWH-NC	g__Vagococcus	Kruskal-Wallis rank sum test & Random Forest	0.0824485	0.0146154
HC - PLWH-CRC - PLWH-KS - PLWH-L - PLWH-LC - PLWH-NC	g__Johnsonella	Kruskal-Wallis rank sum test & Random Forest	0.0815257	0.000142457
HC - PLWH-CRC - PLWH-KS - PLWH-L - PLWH-LC - PLWH-NC	g__Enhydrobacter	Kruskal-Wallis rank sum test & Random Forest	0.0732504	0.00921702
HC - PLWH-CRC - PLWH-KS - PLWH-L - PLWH-LC - PLWH-NC	g__Shuttleworthia	Kruskal-Wallis rank sum test & Random Forest	0.0638011	0.0301633
HC - PLWH-CRC - PLWH-KS - PLWH-L - PLWH-LC - PLWH-NC	g__Candidatus_Hepatoplasma	Kruskal-Wallis rank sum test & Random Forest	0.0632712	0.00134023
HC - PLWH-CRC - PLWH-KS - PLWH-L - PLWH-LC - PLWH-NC	g__Anaerococcus	Kruskal-Wallis rank sum test & Random Forest	0.0591594	0.0371851
HC - PLWH-CRC - PLWH-KS - PLWH-L - PLWH-LC - PLWH-NC	g__Pseudoramibacter	Kruskal-Wallis rank sum test & Random Forest	0.056507	0.00286179
HC - PLWH-CRC - PLWH-KS - PLWH-L - PLWH-LC - PLWH-NC	g__Robinsoniella	Kruskal-Wallis rank sum test & Random Forest	0.0562652	0.0216988
HC - PLWH-CRC - PLWH-KS - PLWH-L - PLWH-LC - PLWH-NC	g__Moryella	Kruskal-Wallis rank sum test & Random Forest	0.055369	0.0130881
HC - PLWH-CRC - PLWH-KS - PLWH-L - PLWH-LC - PLWH-NC	g__Raoultella	Kruskal-Wallis rank sum test & Random Forest	0.053549	0.0496029
HC - PLWH-CRC - PLWH-KS - PLWH-L - PLWH-LC - PLWH-NC	g__Christensenellaceae	Kruskal-Wallis rank sum test & Random Forest	0.0476774	0.000174878
HC - PLWH-CRC - PLWH-KS - PLWH-L - PLWH-LC - PLWH-NC	g__UC5-1-2E3	Kruskal-Wallis rank sum test & Random Forest	0.047664	0.00391281
HC - PLWH-CRC - PLWH-KS - PLWH-L - PLWH-LC - PLWH-NC	g__F0332	Kruskal-Wallis rank sum test & Random Forest	0.0447572	0.000391535
HC - PLWH-CRC - PLWH-KS - PLWH-L - PLWH-LC - PLWH-NC	g__T34	Kruskal-Wallis rank sum test & Random Forest	0.043551	0.00786171
HC - PLWH-CRC - PLWH-KS - PLWH-L - PLWH-LC - PLWH-NC	g__Lachnoanaerobaculum	Kruskal-Wallis rank sum test & Random Forest	0.0432743	0.0298219
HC - PLWH-CRC - PLWH-KS - PLWH-L - PLWH-LC - PLWH-NC	g__Subgroup_7	Kruskal-Wallis rank sum test & Random Forest	0.0430296	0.018206
HC - PLWH-CRC - PLWH-KS - PLWH-L - PLWH-LC - PLWH-NC	g__Prevotellaceae_UCG-003	Kruskal-Wallis rank sum test & Random Forest	0.0421751	0.00651449
HC - PLWH-CRC - PLWH-KS - PLWH-L - PLWH-LC - PLWH-NC	g__Clostridium_sensu_stricto_18	Kruskal-Wallis rank sum test & Random Forest	0.0420327	0.000631485
HC - PLWH-CRC - PLWH-KS - PLWH-L - PLWH-LC - PLWH-NC	g__Catenibacillus	Kruskal-Wallis rank sum test & Random Forest	0.0409973	0.0311099
HC - PLWH-CRC - PLWH-KS - PLWH-L - PLWH-LC - PLWH-NC	g__Phreatobacter	Kruskal-Wallis rank sum test & Random Forest	0.0407066	0.018206
HC - PLWH-CRC - PLWH-KS - PLWH-L - PLWH-LC - PLWH-NC	g__Erysipelotrichaceae_UCG-006	Kruskal-Wallis rank sum test & Random Forest	0.0395856	0.00210971
HC - PLWH-CRC - PLWH-KS - PLWH-L - PLWH-LC - PLWH-NC	g__Cloacibacterium	Kruskal-Wallis rank sum test & Random Forest	0.0376991	0.0438396
HC - PLWH-CRC - PLWH-KS - PLWH-L - PLWH-LC - PLWH-NC	g__F0058	Kruskal-Wallis rank sum test & Random Forest	0.0365466	0.00276579
HC - PLWH-CRC - PLWH-KS - PLWH-L - PLWH-LC - PLWH-NC	g__Clostridium_sensu_stricto_2	Kruskal-Wallis rank sum test & Random Forest	0.0361856	0.000631485
HC - PLWH-CRC - PLWH-KS - PLWH-L - PLWH-LC - PLWH-NC	g__Citrobacter	Kruskal-Wallis rank sum test & Random Forest	0.0351937	0.000631485
HC - PLWH-CRC - PLWH-KS - PLWH-L - PLWH-LC - PLWH-NC	g__Neisseria	Kruskal-Wallis rank sum test & Random Forest	0.0348023	0.0417687
HC - PLWH-CRC - PLWH-KS - PLWH-L - PLWH-LC - PLWH-NC	g__Catonella	Kruskal-Wallis rank sum test & Random Forest	0.0325727	0.0135231
HC - PLWH-CRC - PLWH-KS - PLWH-L - PLWH-LC - PLWH-NC	g__Filifactor	Kruskal-Wallis rank sum test & Random Forest	0.031602	0.0027736
HC - PLWH-CRC - PLWH-KS - PLWH-L - PLWH-LC - PLWH-NC	g__Achromobacter	Kruskal-Wallis rank sum test & Random Forest	0.0288999	0.018206
HC - PLWH-CRC - PLWH-KS - PLWH-L - PLWH-LC - PLWH-NC	g__Absconditabacteriales_(SR1)	Kruskal-Wallis rank sum test & Random Forest	0.028182	0.022848
HC - PLWH-CRC - PLWH-KS - PLWH-L - PLWH-LC - PLWH-NC	g__Psychrobacillus	Kruskal-Wallis rank sum test & Random Forest	0.0271676	0.0325741
HC - PLWH-CRC - PLWH-KS - PLWH-L - PLWH-LC - PLWH-NC	g__Mobiluncus	Kruskal-Wallis rank sum test & Random Forest	0.0267301	0.022848
HC - PLWH-CRC - PLWH-KS - PLWH-L - PLWH-LC - PLWH-NC	g__Candidatus_Saccharimonas	Kruskal-Wallis rank sum test & Random Forest	0.0262943	0.022848
HC - PLWH-CRC - PLWH-KS - PLWH-L - PLWH-LC - PLWH-NC	g__[Eubacterium]_yurii_group	Kruskal-Wallis rank sum test & Random Forest	0.0259877	0.022848
HC - PLWH-CRC - PLWH-KS - PLWH-L - PLWH-LC - PLWH-NC	g__Vicinamibacteraceae	Kruskal-Wallis rank sum test & Random Forest	0.0255526	0.00786171
HC - PLWH-CRC - PLWH-KS - PLWH-L - PLWH-LC - PLWH-NC	g__Amnipila	Kruskal-Wallis rank sum test & Random Forest	0.025133	0.000631485
HC - PLWH-CRC - PLWH-KS - PLWH-L - PLWH-LC - PLWH-NC	g__Fretibacterium	Kruskal-Wallis rank sum test & Random Forest	0.0245109	0.022848
HC - PLWH-CRC - PLWH-KS - PLWH-L - PLWH-LC - PLWH-NC	g__Stomatobaculum	Kruskal-Wallis rank sum test & Random Forest	0.0237832	0.000631485
HC - PLWH-CRC - PLWH-KS - PLWH-L - PLWH-LC - PLWH-NC	g__Acholeplasma	Kruskal-Wallis rank sum test & Random Forest	0.0226767	0.000631485
HC - PLWH-CRC - PLWH-KS - PLWH-L - PLWH-LC - PLWH-NC	g__Tannerella	Kruskal-Wallis rank sum test & Random Forest	0.0218737	0.0143209
HC - PLWH-CRC - PLWH-KS - PLWH-L - PLWH-LC - PLWH-NC	g__Treponema	Kruskal-Wallis rank sum test & Random Forest	0.0216691	0.0139256
HC - PLWH-CRC - PLWH-KS - PLWH-L - PLWH-LC - PLWH-NC	g__Capnocytophaga	Kruskal-Wallis rank sum test & Random Forest	0.021149	0.0139256
HC - PLWH-CRC - PLWH-KS - PLWH-L - PLWH-LC - PLWH-NC	g__Eikenella	Kruskal-Wallis rank sum test & Random Forest	0.0178823	0.0247146
HC - PLWH-CRC - PLWH-KS - PLWH-L - PLWH-LC - PLWH-NC	g__Gitt-GS-136	Kruskal-Wallis rank sum test & Random Forest	0.0164864	0.0406939
HC - PLWH-CRC - PLWH-KS - PLWH-L - PLWH-LC - PLWH-NC	g__Bergeyella	Kruskal-Wallis rank sum test & Random Forest	0.0157809	0.0247146
HC - PLWH-CRC - PLWH-KS - PLWH-L - PLWH-LC - PLWH-NC	g__Papillibacter	Kruskal-Wallis rank sum test & Random Forest	0.0153777	0.0382099
HC - PLWH-CRC - PLWH-KS - PLWH-L - PLWH-LC - PLWH-NC	g__S5-A14a	Kruskal-Wallis rank sum test & Random Forest	0.013549	0.0484136
HC - PLWH-CRC - PLWH-KS - PLWH-L - PLWH-LC - PLWH-NC	g__Pseudocitrobacter	Kruskal-Wallis rank sum test & Random Forest	0.0129467	0.0325741
HC - PLWH-CRC - PLWH-KS - PLWH-L - PLWH-LC - PLWH-NC	g__[Eubacterium]_saphenum_group	Kruskal-Wallis rank sum test & Random Forest	0.0121125	0.029204
HC - PLWH-CRC - PLWH-KS - PLWH-L - PLWH-LC - PLWH-NC	g__Zobellella	Kruskal-Wallis rank sum test & Random Forest	0.0115136	0.0438396
HC - PLWH-CRC - PLWH-KS - PLWH-L - PLWH-LC - PLWH-NC	g__Mycoplasma	Kruskal-Wallis rank sum test & Random Forest	0.0114858	0.029204
HC - PLWH-CRC - PLWH-KS - PLWH-L - PLWH-LC - PLWH-NC	g__Negativicoccus	Kruskal-Wallis rank sum test & Random Forest	0.0108608	0.0484136
HC - PLWH-CRC - PLWH-KS - PLWH-L - PLWH-LC - PLWH-NC	g__Pygmaiobacter	Kruskal-Wallis rank sum test & Random Forest	0.0105647	0.0484136
HC - PLWH-CRC - PLWH-KS - PLWH-L - PLWH-LC - PLWH-NC	g__Angelakisella	Kruskal-Wallis rank sum test & Random Forest	0.00924188	0.0325741
HC - PLWH-CRC - PLWH-KS - PLWH-L - PLWH-LC - PLWH-NC	g__Synergistes	Kruskal-Wallis rank sum test & Random Forest	0.00691223	0.0325741
HC - PLWH-CRC - PLWH-KS - PLWH-L - PLWH-LC - PLWH-NC	g__Ezakiella	Kruskal-Wallis rank sum test & Random Forest	0.00556583	0.0325741

## Sheet: Supplementary Table 3
Supplementary Table 2
Comparison	Taxa	Method	MeanDecreaseGini	P value
HC - PLWH-CRC - PLWH-KS - PLWH-L - PLWH-LC - PLWH-NC	s__Schaalia_odontolytica	Kruskal-Wallis rank sum test & Random Forest	4.04001	8.64125e-10
HC - PLWH-CRC - PLWH-KS - PLWH-L - PLWH-LC - PLWH-NC	s__Bacteroides_vulgatus	Kruskal-Wallis rank sum test & Random Forest	3.98604	1.29595e-07
HC - PLWH-CRC - PLWH-KS - PLWH-L - PLWH-LC - PLWH-NC	s__Streptococcus_salivarius	Kruskal-Wallis rank sum test & Random Forest	3.44973	0.00677228
HC - PLWH-CRC - PLWH-KS - PLWH-L - PLWH-LC - PLWH-NC	s__human_gut	Kruskal-Wallis rank sum test & Random Forest	3.20788	5.07212e-06
HC - PLWH-CRC - PLWH-KS - PLWH-L - PLWH-LC - PLWH-NC	s__Parabacteroides_merdae	Kruskal-Wallis rank sum test & Random Forest	3.01407	7.77616e-05
HC - PLWH-CRC - PLWH-KS - PLWH-L - PLWH-LC - PLWH-NC	s__Bacteroides_stercoris	Kruskal-Wallis rank sum test & Random Forest	2.74227	1.12865e-06
HC - PLWH-CRC - PLWH-KS - PLWH-L - PLWH-LC - PLWH-NC	s__Dorea_formicigenerans	Kruskal-Wallis rank sum test & Random Forest	2.68627	0.00124137
HC - PLWH-CRC - PLWH-KS - PLWH-L - PLWH-LC - PLWH-NC	s__Fusobacterium_mortiferum	Kruskal-Wallis rank sum test & Random Forest	2.37842	0.000347598
HC - PLWH-CRC - PLWH-KS - PLWH-L - PLWH-LC - PLWH-NC	s__Bacteroides_fragilis	Kruskal-Wallis rank sum test & Random Forest	2.21447	0.0379376
HC - PLWH-CRC - PLWH-KS - PLWH-L - PLWH-LC - PLWH-NC	s__Lactobacillus_mucosae	Kruskal-Wallis rank sum test & Random Forest	2.03196	1.72573e-05
HC - PLWH-CRC - PLWH-KS - PLWH-L - PLWH-LC - PLWH-NC	s__Streptococcus_anginosus	Kruskal-Wallis rank sum test & Random Forest	1.95528	0.000113863
HC - PLWH-CRC - PLWH-KS - PLWH-L - PLWH-LC - PLWH-NC	s__Alistipes_shahii	Kruskal-Wallis rank sum test & Random Forest	1.87303	0.000154501
HC - PLWH-CRC - PLWH-KS - PLWH-L - PLWH-LC - PLWH-NC	s__[Clostridium]_scindens	Kruskal-Wallis rank sum test & Random Forest	1.66983	0.000283744
HC - PLWH-CRC - PLWH-KS - PLWH-L - PLWH-LC - PLWH-NC	s__Bacteroides_massiliensis	Kruskal-Wallis rank sum test & Random Forest	1.60997	0.00577622
HC - PLWH-CRC - PLWH-KS - PLWH-L - PLWH-LC - PLWH-NC	s__Lactobacillus_gasseri	Kruskal-Wallis rank sum test & Random Forest	1.59169	2.54605e-07
HC - PLWH-CRC - PLWH-KS - PLWH-L - PLWH-LC - PLWH-NC	s__Ruminococcus_bicirculans	Kruskal-Wallis rank sum test & Random Forest	1.57894	0.000461068
HC - PLWH-CRC - PLWH-KS - PLWH-L - PLWH-LC - PLWH-NC	s__Bacteroides_plebeius	Kruskal-Wallis rank sum test & Random Forest	1.40799	0.0033103
HC - PLWH-CRC - PLWH-KS - PLWH-L - PLWH-LC - PLWH-NC	s__[Clostridium]_spiroforme	Kruskal-Wallis rank sum test & Random Forest	1.39901	0.00570113
HC - PLWH-CRC - PLWH-KS - PLWH-L - PLWH-LC - PLWH-NC	s__[Clostridium]_leptum	Kruskal-Wallis rank sum test & Random Forest	1.34866	0.0077566
HC - PLWH-CRC - PLWH-KS - PLWH-L - PLWH-LC - PLWH-NC	s__Parabacteroides_goldsteinii	Kruskal-Wallis rank sum test & Random Forest	1.25292	0.0253493
HC - PLWH-CRC - PLWH-KS - PLWH-L - PLWH-LC - PLWH-NC	s__Odoribacter_splanchnicus	Kruskal-Wallis rank sum test & Random Forest	1.23536	0.0450445
HC - PLWH-CRC - PLWH-KS - PLWH-L - PLWH-LC - PLWH-NC	s__Bacteroides_finegoldii	Kruskal-Wallis rank sum test & Random Forest	1.22109	0.0295121
HC - PLWH-CRC - PLWH-KS - PLWH-L - PLWH-LC - PLWH-NC	s__Bifidobacterium_dentium	Kruskal-Wallis rank sum test & Random Forest	1.17582	0.0177779
HC - PLWH-CRC - PLWH-KS - PLWH-L - PLWH-LC - PLWH-NC	s__Megamonas_funiformis	Kruskal-Wallis rank sum test & Random Forest	1.07962	0.0356004
HC - PLWH-CRC - PLWH-KS - PLWH-L - PLWH-LC - PLWH-NC	s__Anaerotignum_lactatifermentans	Kruskal-Wallis rank sum test & Random Forest	1.01525	0.00103653
HC - PLWH-CRC - PLWH-KS - PLWH-L - PLWH-LC - PLWH-NC	s__Sutterella_wadsworthensis	Kruskal-Wallis rank sum test & Random Forest	0.940831	0.00454693
HC - PLWH-CRC - PLWH-KS - PLWH-L - PLWH-LC - PLWH-NC	s__Ruminococcus_callidus	Kruskal-Wallis rank sum test & Random Forest	0.930748	0.0289718
HC - PLWH-CRC - PLWH-KS - PLWH-L - PLWH-LC - PLWH-NC	s__Alistipes_indistinctus	Kruskal-Wallis rank sum test & Random Forest	0.877681	0.0153515
HC - PLWH-CRC - PLWH-KS - PLWH-L - PLWH-LC - PLWH-NC	s__Candidatus_Saccharibacteria	Kruskal-Wallis rank sum test & Random Forest	0.875576	0.0100683
HC - PLWH-CRC - PLWH-KS - PLWH-L - PLWH-LC - PLWH-NC	s__Actinomyces_graevenitzii	Kruskal-Wallis rank sum test & Random Forest	0.848596	0.000104543
HC - PLWH-CRC - PLWH-KS - PLWH-L - PLWH-LC - PLWH-NC	s__Streptococcus_mutans	Kruskal-Wallis rank sum test & Random Forest	0.836212	0.0244427
HC - PLWH-CRC - PLWH-KS - PLWH-L - PLWH-LC - PLWH-NC	s__Bacteroides_coprocola	Kruskal-Wallis rank sum test & Random Forest	0.800845	0.0119047
HC - PLWH-CRC - PLWH-KS - PLWH-L - PLWH-LC - PLWH-NC	s__Ruminococcaceae_bacterium	Kruskal-Wallis rank sum test & Random Forest	0.730745	0.0260174
HC - PLWH-CRC - PLWH-KS - PLWH-L - PLWH-LC - PLWH-NC	s__Bacteroides_salyersiae	Kruskal-Wallis rank sum test & Random Forest	0.730109	0.00819728
HC - PLWH-CRC - PLWH-KS - PLWH-L - PLWH-LC - PLWH-NC	s__Alistipes_obesi	Kruskal-Wallis rank sum test & Random Forest	0.709584	0.0128079
HC - PLWH-CRC - PLWH-KS - PLWH-L - PLWH-LC - PLWH-NC	s__Corynebacterium_durum	Kruskal-Wallis rank sum test & Random Forest	0.691812	3.22564e-06
HC - PLWH-CRC - PLWH-KS - PLWH-L - PLWH-LC - PLWH-NC	s__Bacteroides_clarus	Kruskal-Wallis rank sum test & Random Forest	0.624896	0.0439954
HC - PLWH-CRC - PLWH-KS - PLWH-L - PLWH-LC - PLWH-NC	s__Rothia_mucilaginosa	Kruskal-Wallis rank sum test & Random Forest	0.606764	5.14185e-05
HC - PLWH-CRC - PLWH-KS - PLWH-L - PLWH-LC - PLWH-NC	s__Absiella_dolichum	Kruskal-Wallis rank sum test & Random Forest	0.601046	0.0491975
HC - PLWH-CRC - PLWH-KS - PLWH-L - PLWH-LC - PLWH-NC	s__Lachnospiraceae_bacterium	Kruskal-Wallis rank sum test & Random Forest	0.571185	0.0292049
HC - PLWH-CRC - PLWH-KS - PLWH-L - PLWH-LC - PLWH-NC	s__Bacteroides_intestinalis	Kruskal-Wallis rank sum test & Random Forest	0.554394	0.041436
HC - PLWH-CRC - PLWH-KS - PLWH-L - PLWH-LC - PLWH-NC	s__Lachnoclostridium_phocaeense	Kruskal-Wallis rank sum test & Random Forest	0.546163	0.035997
HC - PLWH-CRC - PLWH-KS - PLWH-L - PLWH-LC - PLWH-NC	s__Streptococcus_constellatus	Kruskal-Wallis rank sum test & Random Forest	0.500903	0.000978612
HC - PLWH-CRC - PLWH-KS - PLWH-L - PLWH-LC - PLWH-NC	s__Catabacter_hongkongensis	Kruskal-Wallis rank sum test & Random Forest	0.431292	2.368e-05
HC - PLWH-CRC - PLWH-KS - PLWH-L - PLWH-LC - PLWH-NC	s__Porphyromonas_asaccharolytica	Kruskal-Wallis rank sum test & Random Forest	0.392408	0.020935
HC - PLWH-CRC - PLWH-KS - PLWH-L - PLWH-LC - PLWH-NC	s__Dialister_pneumosintes	Kruskal-Wallis rank sum test & Random Forest	0.382394	0.0142145
HC - PLWH-CRC - PLWH-KS - PLWH-L - PLWH-LC - PLWH-NC	s__Lactobacillus_fermentum	Kruskal-Wallis rank sum test & Random Forest	0.376255	0.0196869
HC - PLWH-CRC - PLWH-KS - PLWH-L - PLWH-LC - PLWH-NC	s__Streptococcus_hyointestinalis	Kruskal-Wallis rank sum test & Random Forest	0.370019	0.00786171
HC - PLWH-CRC - PLWH-KS - PLWH-L - PLWH-LC - PLWH-NC	s__Enterococcus_cecorum	Kruskal-Wallis rank sum test & Random Forest	0.364508	0.00011774
HC - PLWH-CRC - PLWH-KS - PLWH-L - PLWH-LC - PLWH-NC	s__Faecalitalea_cylindroides	Kruskal-Wallis rank sum test & Random Forest	0.353537	0.0304375
HC - PLWH-CRC - PLWH-KS - PLWH-L - PLWH-LC - PLWH-NC	s__Christensenella_minuta	Kruskal-Wallis rank sum test & Random Forest	0.295291	0.0443167
HC - PLWH-CRC - PLWH-KS - PLWH-L - PLWH-LC - PLWH-NC	s__Rothia_aeria	Kruskal-Wallis rank sum test & Random Forest	0.290634	0.00131275
HC - PLWH-CRC - PLWH-KS - PLWH-L - PLWH-LC - PLWH-NC	s__Anaerofustis_stercorihominis	Kruskal-Wallis rank sum test & Random Forest	0.282136	0.0195858
HC - PLWH-CRC - PLWH-KS - PLWH-L - PLWH-LC - PLWH-NC	s__Pararheinheimera_texasensis	Kruskal-Wallis rank sum test & Random Forest	0.281081	0.000631485
HC - PLWH-CRC - PLWH-KS - PLWH-L - PLWH-LC - PLWH-NC	s__Streptococcus_porcorum	Kruskal-Wallis rank sum test & Random Forest	0.279652	0.0406939
HC - PLWH-CRC - PLWH-KS - PLWH-L - PLWH-LC - PLWH-NC	s__Eubacterium_sulci	Kruskal-Wallis rank sum test & Random Forest	0.27501	0.00786171
HC - PLWH-CRC - PLWH-KS - PLWH-L - PLWH-LC - PLWH-NC	s__bacterium_ic1391	Kruskal-Wallis rank sum test & Random Forest	0.256807	0.00880201
HC - PLWH-CRC - PLWH-KS - PLWH-L - PLWH-LC - PLWH-NC	s__Lactococcus_raffinolactis	Kruskal-Wallis rank sum test & Random Forest	0.231392	0.0484136
HC - PLWH-CRC - PLWH-KS - PLWH-L - PLWH-LC - PLWH-NC	s__Enterococcus_columbae	Kruskal-Wallis rank sum test & Random Forest	0.183352	0.00833076
HC - PLWH-CRC - PLWH-KS - PLWH-L - PLWH-LC - PLWH-NC	s__Zobellella_denitrificans	Kruskal-Wallis rank sum test & Random Forest	0.167118	0.0438396
HC - PLWH-CRC - PLWH-KS - PLWH-L - PLWH-LC - PLWH-NC	s__Bacteroides_caecigallinarum	Kruskal-Wallis rank sum test & Random Forest	0.152845	0.0484136
HC - PLWH-CRC - PLWH-KS - PLWH-L - PLWH-LC - PLWH-NC	s__Mobilibacterium_timonense	Kruskal-Wallis rank sum test & Random Forest	0.152363	0.000429918
HC - PLWH-CRC - PLWH-KS - PLWH-L - PLWH-LC - PLWH-NC	s__Christensenella_massiliensis	Kruskal-Wallis rank sum test & Random Forest	0.144898	0.0326886
HC - PLWH-CRC - PLWH-KS - PLWH-L - PLWH-LC - PLWH-NC	s__Slackia_exigua	Kruskal-Wallis rank sum test & Random Forest	0.122636	0.0414663
HC - PLWH-CRC - PLWH-KS - PLWH-L - PLWH-LC - PLWH-NC	s__Dialister_propionicifaciens	Kruskal-Wallis rank sum test & Random Forest	0.118223	0.00216242
HC - PLWH-CRC - PLWH-KS - PLWH-L - PLWH-LC - PLWH-NC	s__Actinomyces_lingnae	Kruskal-Wallis rank sum test & Random Forest	0.108497	0.0444688
HC - PLWH-CRC - PLWH-KS - PLWH-L - PLWH-LC - PLWH-NC	s__bacterium_E2-14	Kruskal-Wallis rank sum test & Random Forest	0.103602	0.029204
HC - PLWH-CRC - PLWH-KS - PLWH-L - PLWH-LC - PLWH-NC	s__Prevotella_timonensis	Kruskal-Wallis rank sum test & Random Forest	0.100982	0.00709699
HC - PLWH-CRC - PLWH-KS - PLWH-L - PLWH-LC - PLWH-NC	s__Campylobacter_gracilis	Kruskal-Wallis rank sum test & Random Forest	0.0925015	0.00210971
HC - PLWH-CRC - PLWH-KS - PLWH-L - PLWH-LC - PLWH-NC	s__Prevotella_intermedia	Kruskal-Wallis rank sum test & Random Forest	0.0752974	0.00275515
HC - PLWH-CRC - PLWH-KS - PLWH-L - PLWH-LC - PLWH-NC	s__Neisseria_perflava	Kruskal-Wallis rank sum test & Random Forest	0.071878	0.00675683
HC - PLWH-CRC - PLWH-KS - PLWH-L - PLWH-LC - PLWH-NC	s__Mogibacterium_timidum	Kruskal-Wallis rank sum test & Random Forest	0.0708371	0.0331053
HC - PLWH-CRC - PLWH-KS - PLWH-L - PLWH-LC - PLWH-NC	s__Filifactor_alocis	Kruskal-Wallis rank sum test & Random Forest	0.065682	0.0027736
HC - PLWH-CRC - PLWH-KS - PLWH-L - PLWH-LC - PLWH-NC	s__Olsenella_uli	Kruskal-Wallis rank sum test & Random Forest	0.0614279	0.00210971
HC - PLWH-CRC - PLWH-KS - PLWH-L - PLWH-LC - PLWH-NC	s__Schaalia_cardiffensis	Kruskal-Wallis rank sum test & Random Forest	0.0575102	0.0484136
HC - PLWH-CRC - PLWH-KS - PLWH-L - PLWH-LC - PLWH-NC	s__Vagococcus_teuberi	Kruskal-Wallis rank sum test & Random Forest	0.0522369	0.0484136
HC - PLWH-CRC - PLWH-KS - PLWH-L - PLWH-LC - PLWH-NC	s__Porphyromonas_somerae	Kruskal-Wallis rank sum test & Random Forest	0.048234	0.0484136
HC - PLWH-CRC - PLWH-KS - PLWH-L - PLWH-LC - PLWH-NC	s__Peptostreptococcus_anaerobius	Kruskal-Wallis rank sum test & Random Forest	0.0470887	0.0484136
HC - PLWH-CRC - PLWH-KS - PLWH-L - PLWH-LC - PLWH-NC	s__Capnocytophaga_leadbetteri	Kruskal-Wallis rank sum test & Random Forest	0.0346552	0.0135231
HC - PLWH-CRC - PLWH-KS - PLWH-L - PLWH-LC - PLWH-NC	s__Campylobacter_showae	Kruskal-Wallis rank sum test & Random Forest	0.0339489	0.0135231
HC - PLWH-CRC - PLWH-KS - PLWH-L - PLWH-LC - PLWH-NC	s__Porphyromonas_gingivalis	Kruskal-Wallis rank sum test & Random Forest	0.0335743	0.022848
HC - PLWH-CRC - PLWH-KS - PLWH-L - PLWH-LC - PLWH-NC	s__Capnocytophaga_sputigena	Kruskal-Wallis rank sum test & Random Forest	0.0313668	0.0143209
HC - PLWH-CRC - PLWH-KS - PLWH-L - PLWH-LC - PLWH-NC	s__Treponema_denticola	Kruskal-Wallis rank sum test & Random Forest	0.0288276	0.0139256
HC - PLWH-CRC - PLWH-KS - PLWH-L - PLWH-LC - PLWH-NC	s__Prevotella_buccalis	Kruskal-Wallis rank sum test & Random Forest	0.0279813	0.0325741
HC - PLWH-CRC - PLWH-KS - PLWH-L - PLWH-LC - PLWH-NC	s__Alloprevotella_tannerae	Kruskal-Wallis rank sum test & Random Forest	0.0278582	0.022848
HC - PLWH-CRC - PLWH-KS - PLWH-L - PLWH-LC - PLWH-NC	s__Prevotella_nanceiensis	Kruskal-Wallis rank sum test & Random Forest	0.0276562	0.022848
HC - PLWH-CRC - PLWH-KS - PLWH-L - PLWH-LC - PLWH-NC	s__Treponema_medium	Kruskal-Wallis rank sum test & Random Forest	0.0272809	0.0139256
HC - PLWH-CRC - PLWH-KS - PLWH-L - PLWH-LC - PLWH-NC	s__Leptotrichia_hofstadii	Kruskal-Wallis rank sum test & Random Forest	0.0272164	0.022848
HC - PLWH-CRC - PLWH-KS - PLWH-L - PLWH-LC - PLWH-NC	s__Prevotella_shahii	Kruskal-Wallis rank sum test & Random Forest	0.0271835	0.022848
HC - PLWH-CRC - PLWH-KS - PLWH-L - PLWH-LC - PLWH-NC	s__SR1_bacterium	Kruskal-Wallis rank sum test & Random Forest	0.0270964	0.022848
HC - PLWH-CRC - PLWH-KS - PLWH-L - PLWH-LC - PLWH-NC	s__[Eubacterium]_minutum	Kruskal-Wallis rank sum test & Random Forest	0.0266267	0.029204
HC - PLWH-CRC - PLWH-KS - PLWH-L - PLWH-LC - PLWH-NC	s__Prevotella_salivae	Kruskal-Wallis rank sum test & Random Forest	0.0260949	0.022848
HC - PLWH-CRC - PLWH-KS - PLWH-L - PLWH-LC - PLWH-NC	s__Eubacterium_saphenum	Kruskal-Wallis rank sum test & Random Forest	0.0260919	0.029204
HC - PLWH-CRC - PLWH-KS - PLWH-L - PLWH-LC - PLWH-NC	s__Prevotella_heparinolytica	Kruskal-Wallis rank sum test & Random Forest	0.0255158	0.029204
HC - PLWH-CRC - PLWH-KS - PLWH-L - PLWH-LC - PLWH-NC	s__Leptotrichia_hongkongensis	Kruskal-Wallis rank sum test & Random Forest	0.0248937	0.022848
HC - PLWH-CRC - PLWH-KS - PLWH-L - PLWH-LC - PLWH-NC	s__Leptotrichia_wadei	Kruskal-Wallis rank sum test & Random Forest	0.0234407	0.022848
HC - PLWH-CRC - PLWH-KS - PLWH-L - PLWH-LC - PLWH-NC	s__Prevotella_baroniae	Kruskal-Wallis rank sum test & Random Forest	0.0227096	0.022848
HC - PLWH-CRC - PLWH-KS - PLWH-L - PLWH-LC - PLWH-NC	s__Prevotella_pallens	Kruskal-Wallis rank sum test & Random Forest	0.022556	0.0247146
HC - PLWH-CRC - PLWH-KS - PLWH-L - PLWH-LC - PLWH-NC	s__Acholeplasmatales_bacterium	Kruskal-Wallis rank sum test & Random Forest	0.0220172	0.000631485
HC - PLWH-CRC - PLWH-KS - PLWH-L - PLWH-LC - PLWH-NC	s__Capnocytophaga_gingivalis	Kruskal-Wallis rank sum test & Random Forest	0.0219716	0.000631485
HC - PLWH-CRC - PLWH-KS - PLWH-L - PLWH-LC - PLWH-NC	s__Prevotella_jejuni	Kruskal-Wallis rank sum test & Random Forest	0.0214952	0.000631485
HC - PLWH-CRC - PLWH-KS - PLWH-L - PLWH-LC - PLWH-NC	s__Prevotella_aurantiaca	Kruskal-Wallis rank sum test & Random Forest	0.0212374	0.000631485
HC - PLWH-CRC - PLWH-KS - PLWH-L - PLWH-LC - PLWH-NC	s__Haemophilus_parahaemolyticus	Kruskal-Wallis rank sum test & Random Forest	0.0203547	0.000631485
HC - PLWH-CRC - PLWH-KS - PLWH-L - PLWH-LC - PLWH-NC	s__Prevotella_histicola	Kruskal-Wallis rank sum test & Random Forest	0.0197128	0.0247146
HC - PLWH-CRC - PLWH-KS - PLWH-L - PLWH-LC - PLWH-NC	s__Treponema_refringens	Kruskal-Wallis rank sum test & Random Forest	0.0195926	0.000631485
HC - PLWH-CRC - PLWH-KS - PLWH-L - PLWH-LC - PLWH-NC	s__Leptotrichia_buccalis	Kruskal-Wallis rank sum test & Random Forest	0.0195203	0.000631485
HC - PLWH-CRC - PLWH-KS - PLWH-L - PLWH-LC - PLWH-NC	s__Prevotella_saccharolytica	Kruskal-Wallis rank sum test & Random Forest	0.0194459	0.029204
HC - PLWH-CRC - PLWH-KS - PLWH-L - PLWH-LC - PLWH-NC	s__Gordonibacter_massiliensis	Kruskal-Wallis rank sum test & Random Forest	0.0191826	0.0325741
HC - PLWH-CRC - PLWH-KS - PLWH-L - PLWH-LC - PLWH-NC	s__Bacteroidales_oral	Kruskal-Wallis rank sum test & Random Forest	0.0191246	0.029204
HC - PLWH-CRC - PLWH-KS - PLWH-L - PLWH-LC - PLWH-NC	s__Metamycoplasma_faucium	Kruskal-Wallis rank sum test & Random Forest	0.0188282	0.029204
HC - PLWH-CRC - PLWH-KS - PLWH-L - PLWH-LC - PLWH-NC	s__Tannerella_forsythia	Kruskal-Wallis rank sum test & Random Forest	0.0187987	0.0247146
HC - PLWH-CRC - PLWH-KS - PLWH-L - PLWH-LC - PLWH-NC	s__Treponema_socranskii	Kruskal-Wallis rank sum test & Random Forest	0.0173923	0.029204
HC - PLWH-CRC - PLWH-KS - PLWH-L - PLWH-LC - PLWH-NC	s__Corynebacterium_matruchotii	Kruskal-Wallis rank sum test & Random Forest	0.0170629	0.0247146
HC - PLWH-CRC - PLWH-KS - PLWH-L - PLWH-LC - PLWH-NC	s__[Eubacterium]_nodatum	Kruskal-Wallis rank sum test & Random Forest	0.0160881	0.0247146

## Sheet: Supplementary Table 4
Supplementary Table 3
Comparison	Taxa	Method	MeanDecreaseGini	P value
HC - PLWH-CRC - PLWH-KS - PLWH-L - PLWH-LC - PLWH-NC	Hematopoietic cell lineage	Kruskal-Wallis rank sum test & Random Forest	2.46526	1.06582e-24
HC - PLWH-CRC - PLWH-KS - PLWH-L - PLWH-LC - PLWH-NC	Bisphenol degradation	Kruskal-Wallis rank sum test & Random Forest	2.3264	6.54153e-21
HC - PLWH-CRC - PLWH-KS - PLWH-L - PLWH-LC - PLWH-NC	Melanogenesis	Kruskal-Wallis rank sum test & Random Forest	2.04167	1.23309e-22
HC - PLWH-CRC - PLWH-KS - PLWH-L - PLWH-LC - PLWH-NC	Sesquiterpenoid and triterpenoid biosynthesis	Kruskal-Wallis rank sum test & Random Forest	1.38423	2.6513e-12
HC - PLWH-CRC - PLWH-KS - PLWH-L - PLWH-LC - PLWH-NC	Staurosporine biosynthesis	Kruskal-Wallis rank sum test & Random Forest	0.879327	7.46136e-11
HC - PLWH-CRC - PLWH-KS - PLWH-L - PLWH-LC - PLWH-NC	Plant-pathogen interaction	Kruskal-Wallis rank sum test & Random Forest	0.863466	3.87518e-17
HC - PLWH-CRC - PLWH-KS - PLWH-L - PLWH-LC - PLWH-NC	Steroid degradation	Kruskal-Wallis rank sum test & Random Forest	0.656492	1.97709e-16
HC - PLWH-CRC - PLWH-KS - PLWH-L - PLWH-LC - PLWH-NC	Apoptosis	Kruskal-Wallis rank sum test & Random Forest	0.60734	2.55357e-16
HC - PLWH-CRC - PLWH-KS - PLWH-L - PLWH-LC - PLWH-NC	Thermogenesis	Kruskal-Wallis rank sum test & Random Forest	0.538613	9.8985e-15
HC - PLWH-CRC - PLWH-KS - PLWH-L - PLWH-LC - PLWH-NC	Indole alkaloid biosynthesis	Kruskal-Wallis rank sum test & Random Forest	0.53843	1.26693e-14
HC - PLWH-CRC - PLWH-KS - PLWH-L - PLWH-LC - PLWH-NC	Toxoplasmosis	Kruskal-Wallis rank sum test & Random Forest	0.536291	2.73932e-13
HC - PLWH-CRC - PLWH-KS - PLWH-L - PLWH-LC - PLWH-NC	Spinocerebellar ataxia	Kruskal-Wallis rank sum test & Random Forest	0.533244	2.43504e-18
HC - PLWH-CRC - PLWH-KS - PLWH-L - PLWH-LC - PLWH-NC	Small cell lung cancer	Kruskal-Wallis rank sum test & Random Forest	0.518025	1.09034e-13
HC - PLWH-CRC - PLWH-KS - PLWH-L - PLWH-LC - PLWH-NC	PPAR signaling pathway	Kruskal-Wallis rank sum test & Random Forest	0.514164	8.16925e-16
HC - PLWH-CRC - PLWH-KS - PLWH-L - PLWH-LC - PLWH-NC	Human cytomegalovirus infection	Kruskal-Wallis rank sum test & Random Forest	0.510153	1.09034e-13
HC - PLWH-CRC - PLWH-KS - PLWH-L - PLWH-LC - PLWH-NC	Herpes simplex virus 1 infection	Kruskal-Wallis rank sum test & Random Forest	0.510092	2.7657e-13
HC - PLWH-CRC - PLWH-KS - PLWH-L - PLWH-LC - PLWH-NC	Epstein-Barr virus infection	Kruskal-Wallis rank sum test & Random Forest	0.50998	1.11127e-13
HC - PLWH-CRC - PLWH-KS - PLWH-L - PLWH-LC - PLWH-NC	Apoptosis - multiple species	Kruskal-Wallis rank sum test & Random Forest	0.509469	1.11127e-13
HC - PLWH-CRC - PLWH-KS - PLWH-L - PLWH-LC - PLWH-NC	Hepatitis C	Kruskal-Wallis rank sum test & Random Forest	0.507416	1.11127e-13
HC - PLWH-CRC - PLWH-KS - PLWH-L - PLWH-LC - PLWH-NC	p53 signaling pathway	Kruskal-Wallis rank sum test & Random Forest	0.504879	1.11127e-13
HC - PLWH-CRC - PLWH-KS - PLWH-L - PLWH-LC - PLWH-NC	Hepatitis B	Kruskal-Wallis rank sum test & Random Forest	0.49706	1.11127e-13
HC - PLWH-CRC - PLWH-KS - PLWH-L - PLWH-LC - PLWH-NC	Human immunodeficiency virus 1 infection	Kruskal-Wallis rank sum test & Random Forest	0.494823	1.11127e-13
HC - PLWH-CRC - PLWH-KS - PLWH-L - PLWH-LC - PLWH-NC	Colorectal cancer	Kruskal-Wallis rank sum test & Random Forest	0.493408	1.11127e-13
HC - PLWH-CRC - PLWH-KS - PLWH-L - PLWH-LC - PLWH-NC	Cyanoamino acid metabolism	Kruskal-Wallis rank sum test & Random Forest	0.491496	1.29361e-15
HC - PLWH-CRC - PLWH-KS - PLWH-L - PLWH-LC - PLWH-NC	Measles	Kruskal-Wallis rank sum test & Random Forest	0.489739	1.11127e-13
HC - PLWH-CRC - PLWH-KS - PLWH-L - PLWH-LC - PLWH-NC	Kaposi sarcoma-associated herpesvirus infection	Kruskal-Wallis rank sum test & Random Forest	0.485752	1.09034e-13
HC - PLWH-CRC - PLWH-KS - PLWH-L - PLWH-LC - PLWH-NC	Viral myocarditis	Kruskal-Wallis rank sum test & Random Forest	0.483647	1.0573e-13
HC - PLWH-CRC - PLWH-KS - PLWH-L - PLWH-LC - PLWH-NC	Influenza A	Kruskal-Wallis rank sum test & Random Forest	0.463922	1.11127e-13
HC - PLWH-CRC - PLWH-KS - PLWH-L - PLWH-LC - PLWH-NC	Transporters	Kruskal-Wallis rank sum test & Random Forest	0.452672	9.03802e-14
HC - PLWH-CRC - PLWH-KS - PLWH-L - PLWH-LC - PLWH-NC	Adipocytokine signaling pathway	Kruskal-Wallis rank sum test & Random Forest	0.449516	6.13184e-14
HC - PLWH-CRC - PLWH-KS - PLWH-L - PLWH-LC - PLWH-NC	Isoquinoline alkaloid biosynthesis	Kruskal-Wallis rank sum test & Random Forest	0.44657	1.76555e-11
HC - PLWH-CRC - PLWH-KS - PLWH-L - PLWH-LC - PLWH-NC	IL-17 signaling pathway	Kruskal-Wallis rank sum test & Random Forest	0.422513	4.11631e-15
HC - PLWH-CRC - PLWH-KS - PLWH-L - PLWH-LC - PLWH-NC	Progesterone-mediated oocyte maturation	Kruskal-Wallis rank sum test & Random Forest	0.417357	4.07239e-15
HC - PLWH-CRC - PLWH-KS - PLWH-L - PLWH-LC - PLWH-NC	Prostate cancer	Kruskal-Wallis rank sum test & Random Forest	0.416768	4.07239e-15
HC - PLWH-CRC - PLWH-KS - PLWH-L - PLWH-LC - PLWH-NC	Th17 cell differentiation	Kruskal-Wallis rank sum test & Random Forest	0.415326	4.07239e-15
HC - PLWH-CRC - PLWH-KS - PLWH-L - PLWH-LC - PLWH-NC	Sphingolipid metabolism	Kruskal-Wallis rank sum test & Random Forest	0.411985	1.20045e-14
HC - PLWH-CRC - PLWH-KS - PLWH-L - PLWH-LC - PLWH-NC	Estrogen signaling pathway	Kruskal-Wallis rank sum test & Random Forest	0.409034	4.07239e-15
HC - PLWH-CRC - PLWH-KS - PLWH-L - PLWH-LC - PLWH-NC	Antigen processing and presentation	Kruskal-Wallis rank sum test & Random Forest	0.386734	3.78869e-15
HC - PLWH-CRC - PLWH-KS - PLWH-L - PLWH-LC - PLWH-NC	Atrazine degradation	Kruskal-Wallis rank sum test & Random Forest	0.382799	2.31034e-05
HC - PLWH-CRC - PLWH-KS - PLWH-L - PLWH-LC - PLWH-NC	Steroid hormone biosynthesis	Kruskal-Wallis rank sum test & Random Forest	0.374881	4.25564e-16
HC - PLWH-CRC - PLWH-KS - PLWH-L - PLWH-LC - PLWH-NC	Calcium signaling pathway	Kruskal-Wallis rank sum test & Random Forest	0.374278	3.75376e-16
HC - PLWH-CRC - PLWH-KS - PLWH-L - PLWH-LC - PLWH-NC	Transcription factors	Kruskal-Wallis rank sum test & Random Forest	0.372986	4.75503e-14
HC - PLWH-CRC - PLWH-KS - PLWH-L - PLWH-LC - PLWH-NC	PI3K-Akt signaling pathway	Kruskal-Wallis rank sum test & Random Forest	0.372226	1.34972e-14
HC - PLWH-CRC - PLWH-KS - PLWH-L - PLWH-LC - PLWH-NC	aspartate and glutamate metabolism	Kruskal-Wallis rank sum test & Random Forest	0.371413	1.00045e-14
HC - PLWH-CRC - PLWH-KS - PLWH-L - PLWH-LC - PLWH-NC	Protein processing in endoplasmic reticulum	Kruskal-Wallis rank sum test & Random Forest	0.367844	7.42914e-15
HC - PLWH-CRC - PLWH-KS - PLWH-L - PLWH-LC - PLWH-NC	Protein digestion and absorption	Kruskal-Wallis rank sum test & Random Forest	0.365119	1.13937e-14
HC - PLWH-CRC - PLWH-KS - PLWH-L - PLWH-LC - PLWH-NC	CD molecules	Kruskal-Wallis rank sum test & Random Forest	0.364682	7.93346e-15
HC - PLWH-CRC - PLWH-KS - PLWH-L - PLWH-LC - PLWH-NC	Lipid biosynthesis proteins	Kruskal-Wallis rank sum test & Random Forest	0.36063	2.72934e-14
HC - PLWH-CRC - PLWH-KS - PLWH-L - PLWH-LC - PLWH-NC	Non-homologous end-joining	Kruskal-Wallis rank sum test & Random Forest	0.358117	1.88112e-05
HC - PLWH-CRC - PLWH-KS - PLWH-L - PLWH-LC - PLWH-NC	ABC transporters	Kruskal-Wallis rank sum test & Random Forest	0.352354	5.35645e-15
HC - PLWH-CRC - PLWH-KS - PLWH-L - PLWH-LC - PLWH-NC	Oxidative phosphorylation	Kruskal-Wallis rank sum test & Random Forest	0.345912	1.19705e-13
HC - PLWH-CRC - PLWH-KS - PLWH-L - PLWH-LC - PLWH-NC	Sphingolipid signaling pathway	Kruskal-Wallis rank sum test & Random Forest	0.339296	6.68837e-05
HC - PLWH-CRC - PLWH-KS - PLWH-L - PLWH-LC - PLWH-NC	Amino acid metabolism	Kruskal-Wallis rank sum test & Random Forest	0.334171	2.70515e-14
HC - PLWH-CRC - PLWH-KS - PLWH-L - PLWH-LC - PLWH-NC	Alanine	Kruskal-Wallis rank sum test & Random Forest	0.328871	1.00045e-14
HC - PLWH-CRC - PLWH-KS - PLWH-L - PLWH-LC - PLWH-NC	Various types of N-glycan biosynthesis	Kruskal-Wallis rank sum test & Random Forest	0.327178	2.61239e-15
HC - PLWH-CRC - PLWH-KS - PLWH-L - PLWH-LC - PLWH-NC	O-Antigen nucleotide sugar biosynthesis	Kruskal-Wallis rank sum test & Random Forest	0.32359	4.17541e-15
HC - PLWH-CRC - PLWH-KS - PLWH-L - PLWH-LC - PLWH-NC	Other glycan degradation	Kruskal-Wallis rank sum test & Random Forest	0.323499	1.62629e-15
HC - PLWH-CRC - PLWH-KS - PLWH-L - PLWH-LC - PLWH-NC	Protein phosphatases and associated proteins	Kruskal-Wallis rank sum test & Random Forest	0.322602	1.13464e-15
HC - PLWH-CRC - PLWH-KS - PLWH-L - PLWH-LC - PLWH-NC	Glycosphingolipid biosynthesis - ganglio series	Kruskal-Wallis rank sum test & Random Forest	0.31913	2.62366e-15
HC - PLWH-CRC - PLWH-KS - PLWH-L - PLWH-LC - PLWH-NC	Ferroptosis	Kruskal-Wallis rank sum test & Random Forest	0.313511	1.07459e-13
HC - PLWH-CRC - PLWH-KS - PLWH-L - PLWH-LC - PLWH-NC	Cardiac muscle contraction	Kruskal-Wallis rank sum test & Random Forest	0.309414	2.60289e-11
HC - PLWH-CRC - PLWH-KS - PLWH-L - PLWH-LC - PLWH-NC	Polycyclic aromatic hydrocarbon degradation	Kruskal-Wallis rank sum test & Random Forest	0.308804	7.41086e-09
HC - PLWH-CRC - PLWH-KS - PLWH-L - PLWH-LC - PLWH-NC	Aminobenzoate degradation	Kruskal-Wallis rank sum test & Random Forest	0.306835	7.46167e-10
HC - PLWH-CRC - PLWH-KS - PLWH-L - PLWH-LC - PLWH-NC	Tyrosine metabolism	Kruskal-Wallis rank sum test & Random Forest	0.294032	4.16483e-07
HC - PLWH-CRC - PLWH-KS - PLWH-L - PLWH-LC - PLWH-NC	Apoptosis - fly	Kruskal-Wallis rank sum test & Random Forest	0.293987	7.90916e-08
HC - PLWH-CRC - PLWH-KS - PLWH-L - PLWH-LC - PLWH-NC	Arginine and proline metabolism	Kruskal-Wallis rank sum test & Random Forest	0.290796	8.56543e-06
HC - PLWH-CRC - PLWH-KS - PLWH-L - PLWH-LC - PLWH-NC	Novobiocin biosynthesis	Kruskal-Wallis rank sum test & Random Forest	0.289522	4.00048e-11
HC - PLWH-CRC - PLWH-KS - PLWH-L - PLWH-LC - PLWH-NC	Biosynthesis of type II polyketide products	Kruskal-Wallis rank sum test & Random Forest	0.288586	4.30748e-05
HC - PLWH-CRC - PLWH-KS - PLWH-L - PLWH-LC - PLWH-NC	Benzoate degradation	Kruskal-Wallis rank sum test & Random Forest	0.284352	1.39905e-07
HC - PLWH-CRC - PLWH-KS - PLWH-L - PLWH-LC - PLWH-NC	Steroid biosynthesis	Kruskal-Wallis rank sum test & Random Forest	0.283635	9.67159e-06
HC - PLWH-CRC - PLWH-KS - PLWH-L - PLWH-LC - PLWH-NC	Xylene degradation	Kruskal-Wallis rank sum test & Random Forest	0.280032	7.16196e-10
HC - PLWH-CRC - PLWH-KS - PLWH-L - PLWH-LC - PLWH-NC	Thyroid hormone signaling pathway	Kruskal-Wallis rank sum test & Random Forest	0.278072	2.80845e-12
HC - PLWH-CRC - PLWH-KS - PLWH-L - PLWH-LC - PLWH-NC	Glycosaminoglycan degradation	Kruskal-Wallis rank sum test & Random Forest	0.272394	1.08002e-12
HC - PLWH-CRC - PLWH-KS - PLWH-L - PLWH-LC - PLWH-NC	Glycosphingolipid biosynthesis - globo and isoglobo series	Kruskal-Wallis rank sum test & Random Forest	0.272047	6.51582e-14
HC - PLWH-CRC - PLWH-KS - PLWH-L - PLWH-LC - PLWH-NC	Styrene degradation	Kruskal-Wallis rank sum test & Random Forest	0.271023	2.84861e-06
HC - PLWH-CRC - PLWH-KS - PLWH-L - PLWH-LC - PLWH-NC	Caffeine metabolism	Kruskal-Wallis rank sum test & Random Forest	0.270097	1.10448e-08
HC - PLWH-CRC - PLWH-KS - PLWH-L - PLWH-LC - PLWH-NC	Amoebiasis	Kruskal-Wallis rank sum test & Random Forest	0.269857	6.3455e-10
HC - PLWH-CRC - PLWH-KS - PLWH-L - PLWH-LC - PLWH-NC	Histidine metabolism	Kruskal-Wallis rank sum test & Random Forest	0.262261	2.01594e-13
HC - PLWH-CRC - PLWH-KS - PLWH-L - PLWH-LC - PLWH-NC	NOD-like receptor signaling pathway	Kruskal-Wallis rank sum test & Random Forest	0.252438	4.37789e-14
HC - PLWH-CRC - PLWH-KS - PLWH-L - PLWH-LC - PLWH-NC	Transport	Kruskal-Wallis rank sum test & Random Forest	0.245539	6.73908e-15
HC - PLWH-CRC - PLWH-KS - PLWH-L - PLWH-LC - PLWH-NC	Glutamatergic synapse	Kruskal-Wallis rank sum test & Random Forest	0.245374	1.9899e-13
HC - PLWH-CRC - PLWH-KS - PLWH-L - PLWH-LC - PLWH-NC	Monobactam biosynthesis	Kruskal-Wallis rank sum test & Random Forest	0.243664	6.34317e-13
HC - PLWH-CRC - PLWH-KS - PLWH-L - PLWH-LC - PLWH-NC	Apelin signaling pathway	Kruskal-Wallis rank sum test & Random Forest	0.243439	4.84243e-13
HC - PLWH-CRC - PLWH-KS - PLWH-L - PLWH-LC - PLWH-NC	Oxytocin signaling pathway	Kruskal-Wallis rank sum test & Random Forest	0.242737	3.78535e-13
HC - PLWH-CRC - PLWH-KS - PLWH-L - PLWH-LC - PLWH-NC	Pathways in cancer	Kruskal-Wallis rank sum test & Random Forest	0.242626	2.36757e-07
HC - PLWH-CRC - PLWH-KS - PLWH-L - PLWH-LC - PLWH-NC	Antifolate resistance	Kruskal-Wallis rank sum test & Random Forest	0.239774	1.52547e-11
HC - PLWH-CRC - PLWH-KS - PLWH-L - PLWH-LC - PLWH-NC	Autophagy - yeast	Kruskal-Wallis rank sum test & Random Forest	0.238589	3.27707e-05
HC - PLWH-CRC - PLWH-KS - PLWH-L - PLWH-LC - PLWH-NC	Phenylalanine metabolism	Kruskal-Wallis rank sum test & Random Forest	0.238088	2.22512e-05
HC - PLWH-CRC - PLWH-KS - PLWH-L - PLWH-LC - PLWH-NC	kanamycin and gentamicin biosynthesis	Kruskal-Wallis rank sum test & Random Forest	0.237393	5.36194e-11
HC - PLWH-CRC - PLWH-KS - PLWH-L - PLWH-LC - PLWH-NC	Meiosis - yeast	Kruskal-Wallis rank sum test & Random Forest	0.237348	6.48147e-08
HC - PLWH-CRC - PLWH-KS - PLWH-L - PLWH-LC - PLWH-NC	Non-alcoholic fatty liver disease	Kruskal-Wallis rank sum test & Random Forest	0.234583	1.99542e-11
HC - PLWH-CRC - PLWH-KS - PLWH-L - PLWH-LC - PLWH-NC	Adrenergic signaling in cardiomyocytes	Kruskal-Wallis rank sum test & Random Forest	0.232475	4.7769e-13
HC - PLWH-CRC - PLWH-KS - PLWH-L - PLWH-LC - PLWH-NC	Phenylpropanoid biosynthesis	Kruskal-Wallis rank sum test & Random Forest	0.232303	6.22739e-12
HC - PLWH-CRC - PLWH-KS - PLWH-L - PLWH-LC - PLWH-NC	Tryptophan metabolism	Kruskal-Wallis rank sum test & Random Forest	0.232178	2.80435e-08
HC - PLWH-CRC - PLWH-KS - PLWH-L - PLWH-LC - PLWH-NC	AMPK signaling pathway	Kruskal-Wallis rank sum test & Random Forest	0.231182	4.79288e-12
HC - PLWH-CRC - PLWH-KS - PLWH-L - PLWH-LC - PLWH-NC	Chlorocyclohexane and chlorobenzene degradation	Kruskal-Wallis rank sum test & Random Forest	0.231169	1.31653e-07
HC - PLWH-CRC - PLWH-KS - PLWH-L - PLWH-LC - PLWH-NC	Tetracycline biosynthesis	Kruskal-Wallis rank sum test & Random Forest	0.231108	1.08499e-10
HC - PLWH-CRC - PLWH-KS - PLWH-L - PLWH-LC - PLWH-NC	Drug metabolism - other enzymes	Kruskal-Wallis rank sum test & Random Forest	0.23049	7.27633e-11
HC - PLWH-CRC - PLWH-KS - PLWH-L - PLWH-LC - PLWH-NC	Salmonella infection	Kruskal-Wallis rank sum test & Random Forest	0.22989	1.39541e-12
HC - PLWH-CRC - PLWH-KS - PLWH-L - PLWH-LC - PLWH-NC	Others	Kruskal-Wallis rank sum test & Random Forest	0.229396	8.12754e-12
HC - PLWH-CRC - PLWH-KS - PLWH-L - PLWH-LC - PLWH-NC	Platinum drug resistance	Kruskal-Wallis rank sum test & Random Forest	0.229167	2.02649e-09
HC - PLWH-CRC - PLWH-KS - PLWH-L - PLWH-LC - PLWH-NC	Neomycin	Kruskal-Wallis rank sum test & Random Forest	0.227257	5.36194e-11
HC - PLWH-CRC - PLWH-KS - PLWH-L - PLWH-LC - PLWH-NC	Nucleotide metabolism	Kruskal-Wallis rank sum test & Random Forest	0.222777	1.0656e-10
HC - PLWH-CRC - PLWH-KS - PLWH-L - PLWH-LC - PLWH-NC	Primary bile acid biosynthesis	Kruskal-Wallis rank sum test & Random Forest	0.222607	1.30082e-07
HC - PLWH-CRC - PLWH-KS - PLWH-L - PLWH-LC - PLWH-NC	Necroptosis	Kruskal-Wallis rank sum test & Random Forest	0.221535	1.00809e-12
HC - PLWH-CRC - PLWH-KS - PLWH-L - PLWH-LC - PLWH-NC	Riboflavin metabolism	Kruskal-Wallis rank sum test & Random Forest	0.220951	2.7323e-07
HC - PLWH-CRC - PLWH-KS - PLWH-L - PLWH-LC - PLWH-NC	Circadian entrainment	Kruskal-Wallis rank sum test & Random Forest	0.219877	4.7769e-13
HC - PLWH-CRC - PLWH-KS - PLWH-L - PLWH-LC - PLWH-NC	Biotin metabolism	Kruskal-Wallis rank sum test & Random Forest	0.218892	4.72656e-14
HC - PLWH-CRC - PLWH-KS - PLWH-L - PLWH-LC - PLWH-NC	Glycan metabolism	Kruskal-Wallis rank sum test & Random Forest	0.218351	1.29317e-09
HC - PLWH-CRC - PLWH-KS - PLWH-L - PLWH-LC - PLWH-NC	Butanoate metabolism	Kruskal-Wallis rank sum test & Random Forest	0.218215	1.70384e-05
HC - PLWH-CRC - PLWH-KS - PLWH-L - PLWH-LC - PLWH-NC	Peroxisome	Kruskal-Wallis rank sum test & Random Forest	0.217563	3.34927e-12
HC - PLWH-CRC - PLWH-KS - PLWH-L - PLWH-LC - PLWH-NC	Proteasome	Kruskal-Wallis rank sum test & Random Forest	0.216278	9.98447e-09
HC - PLWH-CRC - PLWH-KS - PLWH-L - PLWH-LC - PLWH-NC	Huntington disease	Kruskal-Wallis rank sum test & Random Forest	0.214662	3.17854e-05
HC - PLWH-CRC - PLWH-KS - PLWH-L - PLWH-LC - PLWH-NC	Biosynthesis of various secondary metabolites - part 3	Kruskal-Wallis rank sum test & Random Forest	0.214611	0.00387565
HC - PLWH-CRC - PLWH-KS - PLWH-L - PLWH-LC - PLWH-NC	D-Arginine and D-ornithine metabolism	Kruskal-Wallis rank sum test & Random Forest	0.209424	5.17419e-06
HC - PLWH-CRC - PLWH-KS - PLWH-L - PLWH-LC - PLWH-NC	Insulin secretion	Kruskal-Wallis rank sum test & Random Forest	0.208564	1.02774e-12
HC - PLWH-CRC - PLWH-KS - PLWH-L - PLWH-LC - PLWH-NC	Chromosome and associated proteins	Kruskal-Wallis rank sum test & Random Forest	0.205079	1.55394e-10
HC - PLWH-CRC - PLWH-KS - PLWH-L - PLWH-LC - PLWH-NC	Taurine and hypotaurine metabolism	Kruskal-Wallis rank sum test & Random Forest	0.204822	1.3142e-06
HC - PLWH-CRC - PLWH-KS - PLWH-L - PLWH-LC - PLWH-NC	Glycosyltransferases	Kruskal-Wallis rank sum test & Random Forest	0.204603	1.04662e-07
HC - PLWH-CRC - PLWH-KS - PLWH-L - PLWH-LC - PLWH-NC	cAMP signaling pathway	Kruskal-Wallis rank sum test & Random Forest	0.204339	7.67673e-13
HC - PLWH-CRC - PLWH-KS - PLWH-L - PLWH-LC - PLWH-NC	Lipoarabinomannan (LAM) biosynthesis	Kruskal-Wallis rank sum test & Random Forest	0.202821	5.83377e-05
HC - PLWH-CRC - PLWH-KS - PLWH-L - PLWH-LC - PLWH-NC	Cushing syndrome	Kruskal-Wallis rank sum test & Random Forest	0.202006	3.76367e-10
HC - PLWH-CRC - PLWH-KS - PLWH-L - PLWH-LC - PLWH-NC	Arabinogalactan biosynthesis - Mycobacterium	Kruskal-Wallis rank sum test & Random Forest	0.200714	6.98556e-11
HC - PLWH-CRC - PLWH-KS - PLWH-L - PLWH-LC - PLWH-NC	Zeatin biosynthesis	Kruskal-Wallis rank sum test & Random Forest	0.200689	4.55797e-11
HC - PLWH-CRC - PLWH-KS - PLWH-L - PLWH-LC - PLWH-NC	Toll and Imd signaling pathway	Kruskal-Wallis rank sum test & Random Forest	0.200636	3.45907e-08
HC - PLWH-CRC - PLWH-KS - PLWH-L - PLWH-LC - PLWH-NC	Alcoholism	Kruskal-Wallis rank sum test & Random Forest	0.199566	2.21194e-07
HC - PLWH-CRC - PLWH-KS - PLWH-L - PLWH-LC - PLWH-NC	Renal cell carcinoma	Kruskal-Wallis rank sum test & Random Forest	0.195851	3.76367e-10
HC - PLWH-CRC - PLWH-KS - PLWH-L - PLWH-LC - PLWH-NC	Synthesis and degradation of ketone bodies	Kruskal-Wallis rank sum test & Random Forest	0.194515	2.09578e-06
HC - PLWH-CRC - PLWH-KS - PLWH-L - PLWH-LC - PLWH-NC	Dopaminergic synapse	Kruskal-Wallis rank sum test & Random Forest	0.193584	2.21194e-07
HC - PLWH-CRC - PLWH-KS - PLWH-L - PLWH-LC - PLWH-NC	Glycosphingolipid biosynthesis - lacto and neolacto series	Kruskal-Wallis rank sum test & Random Forest	0.192081	5.81529e-09
HC - PLWH-CRC - PLWH-KS - PLWH-L - PLWH-LC - PLWH-NC	Ion channels	Kruskal-Wallis rank sum test & Random Forest	0.19162	1.32341e-12
HC - PLWH-CRC - PLWH-KS - PLWH-L - PLWH-LC - PLWH-NC	Protein processing	Kruskal-Wallis rank sum test & Random Forest	0.190454	7.20446e-09
HC - PLWH-CRC - PLWH-KS - PLWH-L - PLWH-LC - PLWH-NC	Chloroalkane and chloroalkene degradation	Kruskal-Wallis rank sum test & Random Forest	0.185443	0.00070698
HC - PLWH-CRC - PLWH-KS - PLWH-L - PLWH-LC - PLWH-NC	Cell growth	Kruskal-Wallis rank sum test & Random Forest	0.184825	3.06641e-07
HC - PLWH-CRC - PLWH-KS - PLWH-L - PLWH-LC - PLWH-NC	Hypertrophic cardiomyopathy	Kruskal-Wallis rank sum test & Random Forest	0.184367	1.45342e-13
HC - PLWH-CRC - PLWH-KS - PLWH-L - PLWH-LC - PLWH-NC	Phenazine biosynthesis	Kruskal-Wallis rank sum test & Random Forest	0.183635	9.1617e-12
HC - PLWH-CRC - PLWH-KS - PLWH-L - PLWH-LC - PLWH-NC	Cocaine addiction	Kruskal-Wallis rank sum test & Random Forest	0.183254	2.21194e-07
HC - PLWH-CRC - PLWH-KS - PLWH-L - PLWH-LC - PLWH-NC	Amphetamine addiction	Kruskal-Wallis rank sum test & Random Forest	0.180788	2.21194e-07
HC - PLWH-CRC - PLWH-KS - PLWH-L - PLWH-LC - PLWH-NC	Fatty acid biosynthesis	Kruskal-Wallis rank sum test & Random Forest	0.180679	5.28436e-11
HC - PLWH-CRC - PLWH-KS - PLWH-L - PLWH-LC - PLWH-NC	Translation	Kruskal-Wallis rank sum test & Random Forest	0.1798	0.00136947
HC - PLWH-CRC - PLWH-KS - PLWH-L - PLWH-LC - PLWH-NC	Serotonergic synapse	Kruskal-Wallis rank sum test & Random Forest	0.177402	2.28397e-07
HC - PLWH-CRC - PLWH-KS - PLWH-L - PLWH-LC - PLWH-NC	Fluid shear stress and atherosclerosis	Kruskal-Wallis rank sum test & Random Forest	0.177379	1.16482e-11
HC - PLWH-CRC - PLWH-KS - PLWH-L - PLWH-LC - PLWH-NC	RNA transport	Kruskal-Wallis rank sum test & Random Forest	0.177104	0.00193247
HC - PLWH-CRC - PLWH-KS - PLWH-L - PLWH-LC - PLWH-NC	leucine and isoleucine degradation	Kruskal-Wallis rank sum test & Random Forest	0.176966	7.30554e-05
HC - PLWH-CRC - PLWH-KS - PLWH-L - PLWH-LC - PLWH-NC	Lysosome	Kruskal-Wallis rank sum test & Random Forest	0.174848	8.31498e-14
HC - PLWH-CRC - PLWH-KS - PLWH-L - PLWH-LC - PLWH-NC	Glycerophospholipid metabolism	Kruskal-Wallis rank sum test & Random Forest	0.174772	5.68975e-12
HC - PLWH-CRC - PLWH-KS - PLWH-L - PLWH-LC - PLWH-NC	Fluorobenzoate degradation	Kruskal-Wallis rank sum test & Random Forest	0.174725	7.81168e-07
HC - PLWH-CRC - PLWH-KS - PLWH-L - PLWH-LC - PLWH-NC	Galactose metabolism	Kruskal-Wallis rank sum test & Random Forest	0.174704	0.000384821
HC - PLWH-CRC - PLWH-KS - PLWH-L - PLWH-LC - PLWH-NC	Staphylococcus aureus infection	Kruskal-Wallis rank sum test & Random Forest	0.173989	0.00641322
HC - PLWH-CRC - PLWH-KS - PLWH-L - PLWH-LC - PLWH-NC	Arginine biosynthesis	Kruskal-Wallis rank sum test & Random Forest	0.172566	2.4579e-07
HC - PLWH-CRC - PLWH-KS - PLWH-L - PLWH-LC - PLWH-NC	Phosphotransferase system (PTS)	Kruskal-Wallis rank sum test & Random Forest	0.172281	6.56292e-11
HC - PLWH-CRC - PLWH-KS - PLWH-L - PLWH-LC - PLWH-NC	Inositol phosphate metabolism	Kruskal-Wallis rank sum test & Random Forest	0.171855	9.0388e-06
HC - PLWH-CRC - PLWH-KS - PLWH-L - PLWH-LC - PLWH-NC	Hepatocellular carcinoma	Kruskal-Wallis rank sum test & Random Forest	0.171447	3.74158e-08
HC - PLWH-CRC - PLWH-KS - PLWH-L - PLWH-LC - PLWH-NC	Folate biosynthesis	Kruskal-Wallis rank sum test & Random Forest	0.169157	5.74786e-05
HC - PLWH-CRC - PLWH-KS - PLWH-L - PLWH-LC - PLWH-NC	Insulin signaling pathway	Kruskal-Wallis rank sum test & Random Forest	0.168726	1.76254e-05
HC - PLWH-CRC - PLWH-KS - PLWH-L - PLWH-LC - PLWH-NC	Glucagon signaling pathway	Kruskal-Wallis rank sum test & Random Forest	0.168715	0.000127696
HC - PLWH-CRC - PLWH-KS - PLWH-L - PLWH-LC - PLWH-NC	Transcription	Kruskal-Wallis rank sum test & Random Forest	0.168331	8.70112e-12
HC - PLWH-CRC - PLWH-KS - PLWH-L - PLWH-LC - PLWH-NC	Pathways of neurodegeneration - multiple diseases	Kruskal-Wallis rank sum test & Random Forest	0.167067	1.57819e-05
HC - PLWH-CRC - PLWH-KS - PLWH-L - PLWH-LC - PLWH-NC	piperidine and pyridine alkaloid biosynthesis	Kruskal-Wallis rank sum test & Random Forest	0.166972	5.82952e-05
HC - PLWH-CRC - PLWH-KS - PLWH-L - PLWH-LC - PLWH-NC	Fatty acid degradation	Kruskal-Wallis rank sum test & Random Forest	0.166521	1.10148e-06
HC - PLWH-CRC - PLWH-KS - PLWH-L - PLWH-LC - PLWH-NC	Nitrotoluene degradation	Kruskal-Wallis rank sum test & Random Forest	0.166281	8.43321e-10
HC - PLWH-CRC - PLWH-KS - PLWH-L - PLWH-LC - PLWH-NC	Human papillomavirus infection	Kruskal-Wallis rank sum test & Random Forest	0.165626	0.00545992
HC - PLWH-CRC - PLWH-KS - PLWH-L - PLWH-LC - PLWH-NC	Pyruvate metabolism	Kruskal-Wallis rank sum test & Random Forest	0.164757	0.000379155
HC - PLWH-CRC - PLWH-KS - PLWH-L - PLWH-LC - PLWH-NC	Vitamin B6 metabolism	Kruskal-Wallis rank sum test & Random Forest	0.164568	1.84301e-10
HC - PLWH-CRC - PLWH-KS - PLWH-L - PLWH-LC - PLWH-NC	Tropane	Kruskal-Wallis rank sum test & Random Forest	0.163826	5.82952e-05
HC - PLWH-CRC - PLWH-KS - PLWH-L - PLWH-LC - PLWH-NC	Prolactin signaling pathway	Kruskal-Wallis rank sum test & Random Forest	0.161365	2.16174e-06
HC - PLWH-CRC - PLWH-KS - PLWH-L - PLWH-LC - PLWH-NC	One carbon pool by folate	Kruskal-Wallis rank sum test & Random Forest	0.161115	6.57595e-11
HC - PLWH-CRC - PLWH-KS - PLWH-L - PLWH-LC - PLWH-NC	Fat digestion and absorption	Kruskal-Wallis rank sum test & Random Forest	0.160984	3.7528e-05
HC - PLWH-CRC - PLWH-KS - PLWH-L - PLWH-LC - PLWH-NC	Viral carcinogenesis	Kruskal-Wallis rank sum test & Random Forest	0.160367	0.00554071
HC - PLWH-CRC - PLWH-KS - PLWH-L - PLWH-LC - PLWH-NC	Biosynthesis of various secondary metabolites - part 2	Kruskal-Wallis rank sum test & Random Forest	0.160063	2.76053e-10
HC - PLWH-CRC - PLWH-KS - PLWH-L - PLWH-LC - PLWH-NC	Plant hormone signal transduction	Kruskal-Wallis rank sum test & Random Forest	0.159503	0.00250183
HC - PLWH-CRC - PLWH-KS - PLWH-L - PLWH-LC - PLWH-NC	Naphthalene degradation	Kruskal-Wallis rank sum test & Random Forest	0.158514	6.70803e-10
HC - PLWH-CRC - PLWH-KS - PLWH-L - PLWH-LC - PLWH-NC	Longevity regulating pathway - worm	Kruskal-Wallis rank sum test & Random Forest	0.158127	0.000185895
HC - PLWH-CRC - PLWH-KS - PLWH-L - PLWH-LC - PLWH-NC	Systemic lupus erythematosus	Kruskal-Wallis rank sum test & Random Forest	0.157928	3.0532e-08
HC - PLWH-CRC - PLWH-KS - PLWH-L - PLWH-LC - PLWH-NC	Phosphatidylinositol signaling system	Kruskal-Wallis rank sum test & Random Forest	0.157123	0.0149831
HC - PLWH-CRC - PLWH-KS - PLWH-L - PLWH-LC - PLWH-NC	Starch and sucrose metabolism	Kruskal-Wallis rank sum test & Random Forest	0.157121	0.00616928
HC - PLWH-CRC - PLWH-KS - PLWH-L - PLWH-LC - PLWH-NC	Pyrimidine metabolism	Kruskal-Wallis rank sum test & Random Forest	0.157063	5.05808e-05
HC - PLWH-CRC - PLWH-KS - PLWH-L - PLWH-LC - PLWH-NC	Carotenoid biosynthesis	Kruskal-Wallis rank sum test & Random Forest	0.156929	0.000114004
HC - PLWH-CRC - PLWH-KS - PLWH-L - PLWH-LC - PLWH-NC	Membrane trafficking	Kruskal-Wallis rank sum test & Random Forest	0.156661	0.00186916
HC - PLWH-CRC - PLWH-KS - PLWH-L - PLWH-LC - PLWH-NC	Protein kinases	Kruskal-Wallis rank sum test & Random Forest	0.155069	1.78073e-08
HC - PLWH-CRC - PLWH-KS - PLWH-L - PLWH-LC - PLWH-NC	Renin-angiotensin system	Kruskal-Wallis rank sum test & Random Forest	0.154612	2.26927e-09
HC - PLWH-CRC - PLWH-KS - PLWH-L - PLWH-LC - PLWH-NC	Ribosome biogenesis in eukaryotes	Kruskal-Wallis rank sum test & Random Forest	0.154152	0.0164748
HC - PLWH-CRC - PLWH-KS - PLWH-L - PLWH-LC - PLWH-NC	Dioxin degradation	Kruskal-Wallis rank sum test & Random Forest	0.153711	2.50858e-08
HC - PLWH-CRC - PLWH-KS - PLWH-L - PLWH-LC - PLWH-NC	Glycerolipid metabolism	Kruskal-Wallis rank sum test & Random Forest	0.153695	0.00237993
HC - PLWH-CRC - PLWH-KS - PLWH-L - PLWH-LC - PLWH-NC	Lipoic acid metabolism	Kruskal-Wallis rank sum test & Random Forest	0.15315	0.0215475
HC - PLWH-CRC - PLWH-KS - PLWH-L - PLWH-LC - PLWH-NC	Nonribosomal peptide structures	Kruskal-Wallis rank sum test & Random Forest	0.153119	0.00356754
HC - PLWH-CRC - PLWH-KS - PLWH-L - PLWH-LC - PLWH-NC	Exosome	Kruskal-Wallis rank sum test & Random Forest	0.152774	7.23739e-10
HC - PLWH-CRC - PLWH-KS - PLWH-L - PLWH-LC - PLWH-NC	MicroRNAs in cancer	Kruskal-Wallis rank sum test & Random Forest	0.152634	0.000199586
HC - PLWH-CRC - PLWH-KS - PLWH-L - PLWH-LC - PLWH-NC	Quorum sensing	Kruskal-Wallis rank sum test & Random Forest	0.152472	0.00302973
HC - PLWH-CRC - PLWH-KS - PLWH-L - PLWH-LC - PLWH-NC	Cytoskeleton proteins	Kruskal-Wallis rank sum test & Random Forest	0.151847	2.98126e-08
HC - PLWH-CRC - PLWH-KS - PLWH-L - PLWH-LC - PLWH-NC	N-Glycan biosynthesis	Kruskal-Wallis rank sum test & Random Forest	0.151746	4.07695e-09
HC - PLWH-CRC - PLWH-KS - PLWH-L - PLWH-LC - PLWH-NC	Axon regeneration	Kruskal-Wallis rank sum test & Random Forest	0.150841	0.000768805
HC - PLWH-CRC - PLWH-KS - PLWH-L - PLWH-LC - PLWH-NC	Biofilm formation - Escherichia coli	Kruskal-Wallis rank sum test & Random Forest	0.150743	5.46067e-07
HC - PLWH-CRC - PLWH-KS - PLWH-L - PLWH-LC - PLWH-NC	Glutathione metabolism	Kruskal-Wallis rank sum test & Random Forest	0.15057	2.05433e-10
HC - PLWH-CRC - PLWH-KS - PLWH-L - PLWH-LC - PLWH-NC	Phospholipase D signaling pathway	Kruskal-Wallis rank sum test & Random Forest	0.150402	0.00124575
HC - PLWH-CRC - PLWH-KS - PLWH-L - PLWH-LC - PLWH-NC	Carbapenem biosynthesis	Kruskal-Wallis rank sum test & Random Forest	0.1502	2.58918e-09
HC - PLWH-CRC - PLWH-KS - PLWH-L - PLWH-LC - PLWH-NC	Amyotrophic lateral sclerosis	Kruskal-Wallis rank sum test & Random Forest	0.150174	1.67761e-05
HC - PLWH-CRC - PLWH-KS - PLWH-L - PLWH-LC - PLWH-NC	Endocytosis	Kruskal-Wallis rank sum test & Random Forest	0.148749	0.024698
HC - PLWH-CRC - PLWH-KS - PLWH-L - PLWH-LC - PLWH-NC	Choline metabolism in cancer	Kruskal-Wallis rank sum test & Random Forest	0.147166	0.00250754
HC - PLWH-CRC - PLWH-KS - PLWH-L - PLWH-LC - PLWH-NC	Prenyltransferases	Kruskal-Wallis rank sum test & Random Forest	0.146186	1.02694e-07
HC - PLWH-CRC - PLWH-KS - PLWH-L - PLWH-LC - PLWH-NC	MAPK signaling pathway - plant	Kruskal-Wallis rank sum test & Random Forest	0.145609	2.36565e-06
HC - PLWH-CRC - PLWH-KS - PLWH-L - PLWH-LC - PLWH-NC	Amino sugar and nucleotide sugar metabolism	Kruskal-Wallis rank sum test & Random Forest	0.145272	2.31294e-07
HC - PLWH-CRC - PLWH-KS - PLWH-L - PLWH-LC - PLWH-NC	Citrate cycle (TCA cycle)	Kruskal-Wallis rank sum test & Random Forest	0.144961	1.78305e-08
HC - PLWH-CRC - PLWH-KS - PLWH-L - PLWH-LC - PLWH-NC	Secondary bile acid biosynthesis	Kruskal-Wallis rank sum test & Random Forest	0.144597	0.000417187
HC - PLWH-CRC - PLWH-KS - PLWH-L - PLWH-LC - PLWH-NC	Sulfur relay system	Kruskal-Wallis rank sum test & Random Forest	0.143497	7.72226e-09
HC - PLWH-CRC - PLWH-KS - PLWH-L - PLWH-LC - PLWH-NC	Protein export	Kruskal-Wallis rank sum test & Random Forest	0.143435	6.18913e-10
HC - PLWH-CRC - PLWH-KS - PLWH-L - PLWH-LC - PLWH-NC	Chagas disease	Kruskal-Wallis rank sum test & Random Forest	0.143396	8.21099e-10
HC - PLWH-CRC - PLWH-KS - PLWH-L - PLWH-LC - PLWH-NC	GABAergic synapse	Kruskal-Wallis rank sum test & Random Forest	0.142383	0.000244879
HC - PLWH-CRC - PLWH-KS - PLWH-L - PLWH-LC - PLWH-NC	Glycosaminoglycan binding proteins	Kruskal-Wallis rank sum test & Random Forest	0.141858	2.46701e-09
HC - PLWH-CRC - PLWH-KS - PLWH-L - PLWH-LC - PLWH-NC	Insect hormone biosynthesis	Kruskal-Wallis rank sum test & Random Forest	0.141667	0.0312653
HC - PLWH-CRC - PLWH-KS - PLWH-L - PLWH-LC - PLWH-NC	Thyroid hormone synthesis	Kruskal-Wallis rank sum test & Random Forest	0.14086	0.00017243
HC - PLWH-CRC - PLWH-KS - PLWH-L - PLWH-LC - PLWH-NC	Longevity regulating pathway	Kruskal-Wallis rank sum test & Random Forest	0.140383	3.79765e-06
HC - PLWH-CRC - PLWH-KS - PLWH-L - PLWH-LC - PLWH-NC	Biofilm formation - Pseudomonas aeruginosa	Kruskal-Wallis rank sum test & Random Forest	0.13814	0.000451646
HC - PLWH-CRC - PLWH-KS - PLWH-L - PLWH-LC - PLWH-NC	Epithelial cell signaling in Helicobacter pylori infection	Kruskal-Wallis rank sum test & Random Forest	0.137713	0.000120576
HC - PLWH-CRC - PLWH-KS - PLWH-L - PLWH-LC - PLWH-NC	Chaperones and folding catalysts	Kruskal-Wallis rank sum test & Random Forest	0.137586	0.000873102
HC - PLWH-CRC - PLWH-KS - PLWH-L - PLWH-LC - PLWH-NC	Limonene and pinene degradation	Kruskal-Wallis rank sum test & Random Forest	0.136594	8.99016e-06
HC - PLWH-CRC - PLWH-KS - PLWH-L - PLWH-LC - PLWH-NC	FoxO signaling pathway	Kruskal-Wallis rank sum test & Random Forest	0.136042	1.0412e-05
HC - PLWH-CRC - PLWH-KS - PLWH-L - PLWH-LC - PLWH-NC	Signaling proteins	Kruskal-Wallis rank sum test & Random Forest	0.135819	2.86641e-12
HC - PLWH-CRC - PLWH-KS - PLWH-L - PLWH-LC - PLWH-NC	Arrhythmogenic right ventricular cardiomyopathy	Kruskal-Wallis rank sum test & Random Forest	0.134708	1.23756e-11
HC - PLWH-CRC - PLWH-KS - PLWH-L - PLWH-LC - PLWH-NC	Biosynthesis of ansamycins	Kruskal-Wallis rank sum test & Random Forest	0.134266	7.8844e-08
HC - PLWH-CRC - PLWH-KS - PLWH-L - PLWH-LC - PLWH-NC	Metabolism of xenobiotics by cytochrome P450	Kruskal-Wallis rank sum test & Random Forest	0.134116	1.15864e-07
HC - PLWH-CRC - PLWH-KS - PLWH-L - PLWH-LC - PLWH-NC	Penicillin and cephalosporin biosynthesis	Kruskal-Wallis rank sum test & Random Forest	0.133883	3.25813e-09
HC - PLWH-CRC - PLWH-KS - PLWH-L - PLWH-LC - PLWH-NC	Drug metabolism - cytochrome P450	Kruskal-Wallis rank sum test & Random Forest	0.133782	1.30929e-07
HC - PLWH-CRC - PLWH-KS - PLWH-L - PLWH-LC - PLWH-NC	Retinol metabolism	Kruskal-Wallis rank sum test & Random Forest	0.133662	0.000180969
HC - PLWH-CRC - PLWH-KS - PLWH-L - PLWH-LC - PLWH-NC	serine and threonine metabolism	Kruskal-Wallis rank sum test & Random Forest	0.132907	1.76367e-09
HC - PLWH-CRC - PLWH-KS - PLWH-L - PLWH-LC - PLWH-NC	Glycine	Kruskal-Wallis rank sum test & Random Forest	0.132302	1.76367e-09
HC - PLWH-CRC - PLWH-KS - PLWH-L - PLWH-LC - PLWH-NC	leucine and isoleucine biosynthesis	Kruskal-Wallis rank sum test & Random Forest	0.132201	3.23655e-06
HC - PLWH-CRC - PLWH-KS - PLWH-L - PLWH-LC - PLWH-NC	Central carbon metabolism in cancer	Kruskal-Wallis rank sum test & Random Forest	0.132138	0.000258814
HC - PLWH-CRC - PLWH-KS - PLWH-L - PLWH-LC - PLWH-NC	Other types of O-glycan biosynthesis	Kruskal-Wallis rank sum test & Random Forest	0.130549	4.06155e-08
HC - PLWH-CRC - PLWH-KS - PLWH-L - PLWH-LC - PLWH-NC	Selenocompound metabolism	Kruskal-Wallis rank sum test & Random Forest	0.130482	0.000638899
HC - PLWH-CRC - PLWH-KS - PLWH-L - PLWH-LC - PLWH-NC	Transcription machinery	Kruskal-Wallis rank sum test & Random Forest	0.129506	2.14874e-10
HC - PLWH-CRC - PLWH-KS - PLWH-L - PLWH-LC - PLWH-NC	D-Glutamine and D-glutamate metabolism	Kruskal-Wallis rank sum test & Random Forest	0.129263	2.95072e-08
HC - PLWH-CRC - PLWH-KS - PLWH-L - PLWH-LC - PLWH-NC	Methane metabolism	Kruskal-Wallis rank sum test & Random Forest	0.12868	0.000913295
HC - PLWH-CRC - PLWH-KS - PLWH-L - PLWH-LC - PLWH-NC	Pantothenate and CoA biosynthesis	Kruskal-Wallis rank sum test & Random Forest	0.128238	1.80036e-06
HC - PLWH-CRC - PLWH-KS - PLWH-L - PLWH-LC - PLWH-NC	C5-Branched dibasic acid metabolism	Kruskal-Wallis rank sum test & Random Forest	0.128146	0.00127462
HC - PLWH-CRC - PLWH-KS - PLWH-L - PLWH-LC - PLWH-NC	Lipopolysaccharide biosynthesis	Kruskal-Wallis rank sum test & Random Forest	0.128019	0.000135645
HC - PLWH-CRC - PLWH-KS - PLWH-L - PLWH-LC - PLWH-NC	Carbon fixation pathways in prokaryotes	Kruskal-Wallis rank sum test & Random Forest	0.127577	1.08335e-10
HC - PLWH-CRC - PLWH-KS - PLWH-L - PLWH-LC - PLWH-NC	Biosynthesis of vancomycin group antibiotics	Kruskal-Wallis rank sum test & Random Forest	0.12723	3.3468e-08
HC - PLWH-CRC - PLWH-KS - PLWH-L - PLWH-LC - PLWH-NC	Valine	Kruskal-Wallis rank sum test & Random Forest	0.126635	2.46686e-07
HC - PLWH-CRC - PLWH-KS - PLWH-L - PLWH-LC - PLWH-NC	Glyoxylate and dicarboxylate metabolism	Kruskal-Wallis rank sum test & Random Forest	0.126564	0.00125004
HC - PLWH-CRC - PLWH-KS - PLWH-L - PLWH-LC - PLWH-NC	Mannose type O-glycan biosynthesis	Kruskal-Wallis rank sum test & Random Forest	0.12569	4.06155e-08
HC - PLWH-CRC - PLWH-KS - PLWH-L - PLWH-LC - PLWH-NC	Streptomycin biosynthesis	Kruskal-Wallis rank sum test & Random Forest	0.125107	1.04159e-10
HC - PLWH-CRC - PLWH-KS - PLWH-L - PLWH-LC - PLWH-NC	Peptidoglycan biosynthesis and degradation proteins	Kruskal-Wallis rank sum test & Random Forest	0.124122	0.00073542
HC - PLWH-CRC - PLWH-KS - PLWH-L - PLWH-LC - PLWH-NC	Propanoate metabolism	Kruskal-Wallis rank sum test & Random Forest	0.123524	6.3514e-07
HC - PLWH-CRC - PLWH-KS - PLWH-L - PLWH-LC - PLWH-NC	Lipopolysaccharide biosynthesis proteins	Kruskal-Wallis rank sum test & Random Forest	0.123411	0.000469522
HC - PLWH-CRC - PLWH-KS - PLWH-L - PLWH-LC - PLWH-NC	Glucosinolate biosynthesis	Kruskal-Wallis rank sum test & Random Forest	0.1232	9.44946e-07
HC - PLWH-CRC - PLWH-KS - PLWH-L - PLWH-LC - PLWH-NC	Legionellosis	Kruskal-Wallis rank sum test & Random Forest	0.122382	4.48149e-10
HC - PLWH-CRC - PLWH-KS - PLWH-L - PLWH-LC - PLWH-NC	HIF-1 signaling pathway	Kruskal-Wallis rank sum test & Random Forest	0.12218	0.00013441
HC - PLWH-CRC - PLWH-KS - PLWH-L - PLWH-LC - PLWH-NC	Longevity regulating pathway - multiple species	Kruskal-Wallis rank sum test & Random Forest	0.122104	0.000297917
HC - PLWH-CRC - PLWH-KS - PLWH-L - PLWH-LC - PLWH-NC	Pentose phosphate pathway	Kruskal-Wallis rank sum test & Random Forest	0.121864	7.07134e-07
HC - PLWH-CRC - PLWH-KS - PLWH-L - PLWH-LC - PLWH-NC	Pathogenic Escherichia coli infection	Kruskal-Wallis rank sum test & Random Forest	0.121191	1.43148e-07
HC - PLWH-CRC - PLWH-KS - PLWH-L - PLWH-LC - PLWH-NC	Biosynthesis of unsaturated fatty acids	Kruskal-Wallis rank sum test & Random Forest	0.120293	3.2788e-09
HC - PLWH-CRC - PLWH-KS - PLWH-L - PLWH-LC - PLWH-NC	Prokaryotic defense system	Kruskal-Wallis rank sum test & Random Forest	0.12019	8.90866e-05
HC - PLWH-CRC - PLWH-KS - PLWH-L - PLWH-LC - PLWH-NC	Dilated cardiomyopathy	Kruskal-Wallis rank sum test & Random Forest	0.120037	1.34319e-11
HC - PLWH-CRC - PLWH-KS - PLWH-L - PLWH-LC - PLWH-NC	Base excision repair	Kruskal-Wallis rank sum test & Random Forest	0.119416	0.00387639
HC - PLWH-CRC - PLWH-KS - PLWH-L - PLWH-LC - PLWH-NC	Global maps only	Kruskal-Wallis rank sum test & Random Forest	0.119238	0.0157256
HC - PLWH-CRC - PLWH-KS - PLWH-L - PLWH-LC - PLWH-NC	Chemical carcinogenesis	Kruskal-Wallis rank sum test & Random Forest	0.118621	1.53e-07
HC - PLWH-CRC - PLWH-KS - PLWH-L - PLWH-LC - PLWH-NC	Nicotinate and nicotinamide metabolism	Kruskal-Wallis rank sum test & Random Forest	0.117738	2.32133e-07
HC - PLWH-CRC - PLWH-KS - PLWH-L - PLWH-LC - PLWH-NC	Phenylalanine	Kruskal-Wallis rank sum test & Random Forest	0.116811	2.26114e-09
HC - PLWH-CRC - PLWH-KS - PLWH-L - PLWH-LC - PLWH-NC	African trypanosomiasis	Kruskal-Wallis rank sum test & Random Forest	0.11663	1.44911e-09
HC - PLWH-CRC - PLWH-KS - PLWH-L - PLWH-LC - PLWH-NC	Parkinson disease	Kruskal-Wallis rank sum test & Random Forest	0.116208	4.57483e-09
HC - PLWH-CRC - PLWH-KS - PLWH-L - PLWH-LC - PLWH-NC	Salivary secretion	Kruskal-Wallis rank sum test & Random Forest	0.115971	1.65278e-08
HC - PLWH-CRC - PLWH-KS - PLWH-L - PLWH-LC - PLWH-NC	Proximal tubule bicarbonate reclamation	Kruskal-Wallis rank sum test & Random Forest	0.115402	0.00304261
HC - PLWH-CRC - PLWH-KS - PLWH-L - PLWH-LC - PLWH-NC	Pancreatic secretion	Kruskal-Wallis rank sum test & Random Forest	0.115046	1.99773e-08
HC - PLWH-CRC - PLWH-KS - PLWH-L - PLWH-LC - PLWH-NC	Photosynthesis proteins	Kruskal-Wallis rank sum test & Random Forest	0.114833	5.48179e-08
HC - PLWH-CRC - PLWH-KS - PLWH-L - PLWH-LC - PLWH-NC	Viral proteins	Kruskal-Wallis rank sum test & Random Forest	0.114605	7.48622e-05
HC - PLWH-CRC - PLWH-KS - PLWH-L - PLWH-LC - PLWH-NC	Type I diabetes mellitus	Kruskal-Wallis rank sum test & Random Forest	0.114602	0.0216977
HC - PLWH-CRC - PLWH-KS - PLWH-L - PLWH-LC - PLWH-NC	Bile secretion	Kruskal-Wallis rank sum test & Random Forest	0.114267	0.00589268
HC - PLWH-CRC - PLWH-KS - PLWH-L - PLWH-LC - PLWH-NC	Tuberculosis	Kruskal-Wallis rank sum test & Random Forest	0.11386	1.64562e-07
HC - PLWH-CRC - PLWH-KS - PLWH-L - PLWH-LC - PLWH-NC	Domain-containing proteins not elsewhere classified	Kruskal-Wallis rank sum test & Random Forest	0.113021	0.0201404
HC - PLWH-CRC - PLWH-KS - PLWH-L - PLWH-LC - PLWH-NC	Bacterial toxins	Kruskal-Wallis rank sum test & Random Forest	0.112955	3.72019e-06
HC - PLWH-CRC - PLWH-KS - PLWH-L - PLWH-LC - PLWH-NC	Transfer RNA biogenesis	Kruskal-Wallis rank sum test & Random Forest	0.112868	3.51667e-07
HC - PLWH-CRC - PLWH-KS - PLWH-L - PLWH-LC - PLWH-NC	tyrosine and tryptophan biosynthesis	Kruskal-Wallis rank sum test & Random Forest	0.112696	2.26114e-09
HC - PLWH-CRC - PLWH-KS - PLWH-L - PLWH-LC - PLWH-NC	MAPK signaling pathway - fly	Kruskal-Wallis rank sum test & Random Forest	0.112593	5.14436e-05
HC - PLWH-CRC - PLWH-KS - PLWH-L - PLWH-LC - PLWH-NC	Carbon fixation in photosynthetic organisms	Kruskal-Wallis rank sum test & Random Forest	0.11252	9.32936e-10
HC - PLWH-CRC - PLWH-KS - PLWH-L - PLWH-LC - PLWH-NC	Proteoglycans in cancer	Kruskal-Wallis rank sum test & Random Forest	0.111998	1.46709e-06
HC - PLWH-CRC - PLWH-KS - PLWH-L - PLWH-LC - PLWH-NC	diarylheptanoid and gingerol biosynthesis	Kruskal-Wallis rank sum test & Random Forest	0.110843	0.000213701
HC - PLWH-CRC - PLWH-KS - PLWH-L - PLWH-LC - PLWH-NC	Flagellar assembly	Kruskal-Wallis rank sum test & Random Forest	0.110526	0.0266886
HC - PLWH-CRC - PLWH-KS - PLWH-L - PLWH-LC - PLWH-NC	Secretion system	Kruskal-Wallis rank sum test & Random Forest	0.110374	2.0985e-11
HC - PLWH-CRC - PLWH-KS - PLWH-L - PLWH-LC - PLWH-NC	Flavonoid biosynthesis	Kruskal-Wallis rank sum test & Random Forest	0.110258	0.000213701
HC - PLWH-CRC - PLWH-KS - PLWH-L - PLWH-LC - PLWH-NC	Arachidonic acid metabolism	Kruskal-Wallis rank sum test & Random Forest	0.10979	0.0005378
HC - PLWH-CRC - PLWH-KS - PLWH-L - PLWH-LC - PLWH-NC	Toluene degradation	Kruskal-Wallis rank sum test & Random Forest	0.109552	1.16252e-06
HC - PLWH-CRC - PLWH-KS - PLWH-L - PLWH-LC - PLWH-NC	DNA replication	Kruskal-Wallis rank sum test & Random Forest	0.108713	5.6726e-06
HC - PLWH-CRC - PLWH-KS - PLWH-L - PLWH-LC - PLWH-NC	beta-Alanine metabolism	Kruskal-Wallis rank sum test & Random Forest	0.10828	1.36018e-06
HC - PLWH-CRC - PLWH-KS - PLWH-L - PLWH-LC - PLWH-NC	Photosynthesis	Kruskal-Wallis rank sum test & Random Forest	0.108227	3.36392e-08
HC - PLWH-CRC - PLWH-KS - PLWH-L - PLWH-LC - PLWH-NC	Ether lipid metabolism	Kruskal-Wallis rank sum test & Random Forest	0.108221	1.19758e-07
HC - PLWH-CRC - PLWH-KS - PLWH-L - PLWH-LC - PLWH-NC	Stilbenoid	Kruskal-Wallis rank sum test & Random Forest	0.107393	0.000213701
HC - PLWH-CRC - PLWH-KS - PLWH-L - PLWH-LC - PLWH-NC	Insulin resistance	Kruskal-Wallis rank sum test & Random Forest	0.107225	2.7469e-05
HC - PLWH-CRC - PLWH-KS - PLWH-L - PLWH-LC - PLWH-NC	Polyketide sugar unit biosynthesis	Kruskal-Wallis rank sum test & Random Forest	0.106427	3.84023e-10
HC - PLWH-CRC - PLWH-KS - PLWH-L - PLWH-LC - PLWH-NC	Carbohydrate digestion and absorption	Kruskal-Wallis rank sum test & Random Forest	0.105602	1.19529e-06
HC - PLWH-CRC - PLWH-KS - PLWH-L - PLWH-LC - PLWH-NC	Cysteine and methionine metabolism	Kruskal-Wallis rank sum test & Random Forest	0.105509	7.11072e-09
HC - PLWH-CRC - PLWH-KS - PLWH-L - PLWH-LC - PLWH-NC	Porphyrin and chlorophyll metabolism	Kruskal-Wallis rank sum test & Random Forest	0.105286	5.20086e-05
HC - PLWH-CRC - PLWH-KS - PLWH-L - PLWH-LC - PLWH-NC	Peptidoglycan biosynthesis	Kruskal-Wallis rank sum test & Random Forest	0.104393	0.000873151
HC - PLWH-CRC - PLWH-KS - PLWH-L - PLWH-LC - PLWH-NC	Cell motility	Kruskal-Wallis rank sum test & Random Forest	0.104186	1.74429e-08
HC - PLWH-CRC - PLWH-KS - PLWH-L - PLWH-LC - PLWH-NC	Vancomycin resistance	Kruskal-Wallis rank sum test & Random Forest	0.102465	0.00110949
HC - PLWH-CRC - PLWH-KS - PLWH-L - PLWH-LC - PLWH-NC	Two-component system	Kruskal-Wallis rank sum test & Random Forest	0.102337	1.14846e-07
HC - PLWH-CRC - PLWH-KS - PLWH-L - PLWH-LC - PLWH-NC	Ascorbate and aldarate metabolism	Kruskal-Wallis rank sum test & Random Forest	0.102066	1.99547e-08
HC - PLWH-CRC - PLWH-KS - PLWH-L - PLWH-LC - PLWH-NC	Polyketide biosynthesis proteins	Kruskal-Wallis rank sum test & Random Forest	0.101891	2.81346e-08
HC - PLWH-CRC - PLWH-KS - PLWH-L - PLWH-LC - PLWH-NC	Structural proteins	Kruskal-Wallis rank sum test & Random Forest	0.101166	0.00217984
HC - PLWH-CRC - PLWH-KS - PLWH-L - PLWH-LC - PLWH-NC	Bacterial motility proteins	Kruskal-Wallis rank sum test & Random Forest	0.100567	0.000488214
HC - PLWH-CRC - PLWH-KS - PLWH-L - PLWH-LC - PLWH-NC	Caprolactam degradation	Kruskal-Wallis rank sum test & Random Forest	0.100534	3.34517e-06
HC - PLWH-CRC - PLWH-KS - PLWH-L - PLWH-LC - PLWH-NC	Replication and repair	Kruskal-Wallis rank sum test & Random Forest	0.100006	4.48344e-10
HC - PLWH-CRC - PLWH-KS - PLWH-L - PLWH-LC - PLWH-NC	DNA replication proteins	Kruskal-Wallis rank sum test & Random Forest	0.0977935	1.36302e-08
HC - PLWH-CRC - PLWH-KS - PLWH-L - PLWH-LC - PLWH-NC	Prion disease	Kruskal-Wallis rank sum test & Random Forest	0.0976045	0.000160487
HC - PLWH-CRC - PLWH-KS - PLWH-L - PLWH-LC - PLWH-NC	Lysine degradation	Kruskal-Wallis rank sum test & Random Forest	0.0962705	2.69678e-06
HC - PLWH-CRC - PLWH-KS - PLWH-L - PLWH-LC - PLWH-NC	Bacterial secretion system	Kruskal-Wallis rank sum test & Random Forest	0.0961774	1.36225e-05
HC - PLWH-CRC - PLWH-KS - PLWH-L - PLWH-LC - PLWH-NC	Translation factors	Kruskal-Wallis rank sum test & Random Forest	0.0959457	4.23188e-07
HC - PLWH-CRC - PLWH-KS - PLWH-L - PLWH-LC - PLWH-NC	Bacterial invasion of epithelial cells	Kruskal-Wallis rank sum test & Random Forest	0.0958331	2.49216e-08
HC - PLWH-CRC - PLWH-KS - PLWH-L - PLWH-LC - PLWH-NC	Terpenoid backbone biosynthesis	Kruskal-Wallis rank sum test & Random Forest	0.0948888	8.33992e-07
HC - PLWH-CRC - PLWH-KS - PLWH-L - PLWH-LC - PLWH-NC	Acarbose and validamycin biosynthesis	Kruskal-Wallis rank sum test & Random Forest	0.0938989	5.57808e-08
HC - PLWH-CRC - PLWH-KS - PLWH-L - PLWH-LC - PLWH-NC	Amino acid related enzymes	Kruskal-Wallis rank sum test & Random Forest	0.0935978	1.94127e-07
HC - PLWH-CRC - PLWH-KS - PLWH-L - PLWH-LC - PLWH-NC	Homologous recombination	Kruskal-Wallis rank sum test & Random Forest	0.0929057	3.90738e-07
HC - PLWH-CRC - PLWH-KS - PLWH-L - PLWH-LC - PLWH-NC	Prodigiosin biosynthesis	Kruskal-Wallis rank sum test & Random Forest	0.0926361	1.09386e-07
HC - PLWH-CRC - PLWH-KS - PLWH-L - PLWH-LC - PLWH-NC	RNA polymerase	Kruskal-Wallis rank sum test & Random Forest	0.092276	0.00668868
HC - PLWH-CRC - PLWH-KS - PLWH-L - PLWH-LC - PLWH-NC	MAPK signaling pathway - yeast	Kruskal-Wallis rank sum test & Random Forest	0.0915625	7.68541e-06
HC - PLWH-CRC - PLWH-KS - PLWH-L - PLWH-LC - PLWH-NC	Ribosome biogenesis	Kruskal-Wallis rank sum test & Random Forest	0.0908111	0.00219481
HC - PLWH-CRC - PLWH-KS - PLWH-L - PLWH-LC - PLWH-NC	General function prediction only	Kruskal-Wallis rank sum test & Random Forest	0.0905196	3.5938e-09
HC - PLWH-CRC - PLWH-KS - PLWH-L - PLWH-LC - PLWH-NC	Mitochondrial biogenesis	Kruskal-Wallis rank sum test & Random Forest	0.0901123	1.27975e-06
HC - PLWH-CRC - PLWH-KS - PLWH-L - PLWH-LC - PLWH-NC	Coronavirus disease - COVID-19	Kruskal-Wallis rank sum test & Random Forest	0.0899131	1.19684e-05
HC - PLWH-CRC - PLWH-KS - PLWH-L - PLWH-LC - PLWH-NC	Thiamine metabolism	Kruskal-Wallis rank sum test & Random Forest	0.0898843	1.05092e-08
HC - PLWH-CRC - PLWH-KS - PLWH-L - PLWH-LC - PLWH-NC	Linoleic acid metabolism	Kruskal-Wallis rank sum test & Random Forest	0.088729	1.5473e-08
HC - PLWH-CRC - PLWH-KS - PLWH-L - PLWH-LC - PLWH-NC	Betalain biosynthesis	Kruskal-Wallis rank sum test & Random Forest	0.0886864	4.40767e-07
HC - PLWH-CRC - PLWH-KS - PLWH-L - PLWH-LC - PLWH-NC	Biosynthesis of siderophore group nonribosomal peptides	Kruskal-Wallis rank sum test & Random Forest	0.088469	1.07709e-06
HC - PLWH-CRC - PLWH-KS - PLWH-L - PLWH-LC - PLWH-NC	Lipid metabolism	Kruskal-Wallis rank sum test & Random Forest	0.088049	1.84617e-06
HC - PLWH-CRC - PLWH-KS - PLWH-L - PLWH-LC - PLWH-NC	Cell cycle - Caulobacter	Kruskal-Wallis rank sum test & Random Forest	0.0875565	3.03757e-08
HC - PLWH-CRC - PLWH-KS - PLWH-L - PLWH-LC - PLWH-NC	Shigellosis	Kruskal-Wallis rank sum test & Random Forest	0.0871616	0.0101811
HC - PLWH-CRC - PLWH-KS - PLWH-L - PLWH-LC - PLWH-NC	Cofactor metabolism	Kruskal-Wallis rank sum test & Random Forest	0.0868258	1.3378e-09
HC - PLWH-CRC - PLWH-KS - PLWH-L - PLWH-LC - PLWH-NC	Peptidases and inhibitors	Kruskal-Wallis rank sum test & Random Forest	0.0867313	0.00213916
HC - PLWH-CRC - PLWH-KS - PLWH-L - PLWH-LC - PLWH-NC	RNA degradation	Kruskal-Wallis rank sum test & Random Forest	0.0839096	1.68306e-11
HC - PLWH-CRC - PLWH-KS - PLWH-L - PLWH-LC - PLWH-NC	Yersinia infection	Kruskal-Wallis rank sum test & Random Forest	0.0826472	2.84615e-06
HC - PLWH-CRC - PLWH-KS - PLWH-L - PLWH-LC - PLWH-NC	Ubiquinone and other terpenoid-quinone biosynthesis	Kruskal-Wallis rank sum test & Random Forest	0.0826022	2.38858e-05
HC - PLWH-CRC - PLWH-KS - PLWH-L - PLWH-LC - PLWH-NC	Cationic antimicrobial peptide (CAMP) resistance	Kruskal-Wallis rank sum test & Random Forest	0.0824911	0.000398731
HC - PLWH-CRC - PLWH-KS - PLWH-L - PLWH-LC - PLWH-NC	Isoflavonoid biosynthesis	Kruskal-Wallis rank sum test & Random Forest	0.0823342	0.0203903
HC - PLWH-CRC - PLWH-KS - PLWH-L - PLWH-LC - PLWH-NC	Sulfur metabolism	Kruskal-Wallis rank sum test & Random Forest	0.0816256	7.41934e-07
HC - PLWH-CRC - PLWH-KS - PLWH-L - PLWH-LC - PLWH-NC	Nucleotide excision repair	Kruskal-Wallis rank sum test & Random Forest	0.0810993	0.000156639
HC - PLWH-CRC - PLWH-KS - PLWH-L - PLWH-LC - PLWH-NC	Mismatch repair	Kruskal-Wallis rank sum test & Random Forest	0.0802815	0.000119713
HC - PLWH-CRC - PLWH-KS - PLWH-L - PLWH-LC - PLWH-NC	Ethylbenzene degradation	Kruskal-Wallis rank sum test & Random Forest	0.0797221	1.55171e-07
HC - PLWH-CRC - PLWH-KS - PLWH-L - PLWH-LC - PLWH-NC	Secondary metabolism	Kruskal-Wallis rank sum test & Random Forest	0.0797165	3.87039e-09
HC - PLWH-CRC - PLWH-KS - PLWH-L - PLWH-LC - PLWH-NC	Bladder cancer	Kruskal-Wallis rank sum test & Random Forest	0.0796897	7.13916e-09
HC - PLWH-CRC - PLWH-KS - PLWH-L - PLWH-LC - PLWH-NC	Energy metabolism	Kruskal-Wallis rank sum test & Random Forest	0.0794702	5.59243e-07
HC - PLWH-CRC - PLWH-KS - PLWH-L - PLWH-LC - PLWH-NC	alpha-Linolenic acid metabolism	Kruskal-Wallis rank sum test & Random Forest	0.0781105	1.02755e-08
HC - PLWH-CRC - PLWH-KS - PLWH-L - PLWH-LC - PLWH-NC	Phosphonate and phosphinate metabolism	Kruskal-Wallis rank sum test & Random Forest	0.0763168	0.00927345
HC - PLWH-CRC - PLWH-KS - PLWH-L - PLWH-LC - PLWH-NC	DNA repair and recombination proteins	Kruskal-Wallis rank sum test & Random Forest	0.0758449	0.000157953
HC - PLWH-CRC - PLWH-KS - PLWH-L - PLWH-LC - PLWH-NC	Aminoacyl-tRNA biosynthesis	Kruskal-Wallis rank sum test & Random Forest	0.0746714	0.000581937
HC - PLWH-CRC - PLWH-KS - PLWH-L - PLWH-LC - PLWH-NC	Renin secretion	Kruskal-Wallis rank sum test & Random Forest	0.0739173	5.24091e-06
HC - PLWH-CRC - PLWH-KS - PLWH-L - PLWH-LC - PLWH-NC	Ribosome	Kruskal-Wallis rank sum test & Random Forest	0.0737936	1.1224e-05
HC - PLWH-CRC - PLWH-KS - PLWH-L - PLWH-LC - PLWH-NC	Messenger RNA biogenesis	Kruskal-Wallis rank sum test & Random Forest	0.0731985	8.14596e-08
HC - PLWH-CRC - PLWH-KS - PLWH-L - PLWH-LC - PLWH-NC	Biofilm formation - Vibrio cholerae	Kruskal-Wallis rank sum test & Random Forest	0.0731017	0.0119006
HC - PLWH-CRC - PLWH-KS - PLWH-L - PLWH-LC - PLWH-NC	Pertussis	Kruskal-Wallis rank sum test & Random Forest	0.0730527	0.000132936
HC - PLWH-CRC - PLWH-KS - PLWH-L - PLWH-LC - PLWH-NC	Furfural degradation	Kruskal-Wallis rank sum test & Random Forest	0.0702775	4.04471e-05
HC - PLWH-CRC - PLWH-KS - PLWH-L - PLWH-LC - PLWH-NC	Flavone and flavonol biosynthesis	Kruskal-Wallis rank sum test & Random Forest	0.0682616	8.37714e-05
HC - PLWH-CRC - PLWH-KS - PLWH-L - PLWH-LC - PLWH-NC	Geraniol degradation	Kruskal-Wallis rank sum test & Random Forest	0.0669681	4.77533e-07
HC - PLWH-CRC - PLWH-KS - PLWH-L - PLWH-LC - PLWH-NC	Lysine biosynthesis	Kruskal-Wallis rank sum test & Random Forest	0.0654602	0.000104535
HC - PLWH-CRC - PLWH-KS - PLWH-L - PLWH-LC - PLWH-NC	Spliceosome	Kruskal-Wallis rank sum test & Random Forest	0.0641161	0.0286832
HC - PLWH-CRC - PLWH-KS - PLWH-L - PLWH-LC - PLWH-NC	Monoterpenoid biosynthesis	Kruskal-Wallis rank sum test & Random Forest	0.0574958	0.00635035
HC - PLWH-CRC - PLWH-KS - PLWH-L - PLWH-LC - PLWH-NC	Cell cycle - yeast	Kruskal-Wallis rank sum test & Random Forest	0.0234024	0.0409026
HC - PLWH-CRC - PLWH-KS - PLWH-L - PLWH-LC - PLWH-NC	secretion and action	Kruskal-Wallis rank sum test & Random Forest	0.00805984	0.00192519
HC - PLWH-CRC - PLWH-KS - PLWH-L - PLWH-LC - PLWH-NC	Photosynthesis - antenna proteins	Kruskal-Wallis rank sum test & Random Forest	0.00798624	0.00122177
HC - PLWH-CRC - PLWH-KS - PLWH-L - PLWH-LC - PLWH-NC	Parathyroid hormone synthesis	Kruskal-Wallis rank sum test & Random Forest	0.00623171	0.00192519
HC - PLWH-CRC - PLWH-KS - PLWH-L - PLWH-LC - PLWH-NC	Signaling pathways regulating pluripotency of stem cells	Kruskal-Wallis rank sum test & Random Forest	0.00199074	0.018206

## Sheet: Supplementary Table 5
Supplementary Table 4
Var1	Var2	Correlation coefficient	P value
Proteoglycans in cancer	Pathways in cancer	-0.664902	0
Choline metabolism in cancer	Pathways in cancer	-0.233338	0.0031719
g__[Eubacterium]_coprostanoligenes_group	Pathways in cancer	-0.201926	0.0109503
g__[Eubacterium]_eligens_group	Pathways in cancer	-0.191916	0.0157056
g__[Eubacterium]_ruminantium_group	Pathways in cancer	-0.260523	0.000946392
g__[Eubacterium]_ventriosum_group	Pathways in cancer	-0.352722	5.48296e-06
g__[Eubacterium]_xylanophilum_group	Pathways in cancer	-0.182397	0.0218043
g__[Ruminococcus]_torques_group	Pathways in cancer	-0.255121	0.00121618
g__Acidibacter	Pathways in cancer	0.320681	3.99251e-05
g__Acidovorax	Pathways in cancer	-0.219262	0.00564078
g__Agathobacter	Pathways in cancer	-0.255964	0.00116991
g__Alistipes	Pathways in cancer	-0.322146	3.66331e-05
g__Anaerostipes	Pathways in cancer	-0.174693	0.02814
g__Bacteroides	Pathways in cancer	-0.352262	5.65066e-06
g__Barnesiella	Pathways in cancer	-0.163951	0.0395496
g__Bilophila	Pathways in cancer	-0.269768	0.000608533
g__Bradyrhizobium	Pathways in cancer	0.289716	0.000222271
g__Butyricicoccus	Pathways in cancer	-0.257321	0.00109878
g__Butyricimonas	Pathways in cancer	-0.27939	0.000377909
g__CAG-352	Pathways in cancer	-0.201337	0.0111902
g__CAG-56	Pathways in cancer	-0.275306	0.00046357
g__Candidatus_Soleaferrea	Pathways in cancer	-0.212082	0.00746922
g__Christensenellaceae_R-7_group	Pathways in cancer	-0.196621	0.0132832
g__Colidextribacter	Pathways in cancer	-0.286624	0.000261105
g__Coprococcus	Pathways in cancer	-0.21701	0.0061659
g__Dorea	Pathways in cancer	-0.204798	0.00984429
g__Enterococcus	Pathways in cancer	0.323577	3.36662e-05
g__Erysipelatoclostridium	Pathways in cancer	0.172862	0.0298581
g__Escherichia-Shigella	Pathways in cancer	0.52784	1.02895e-12
g__Faecalibacterium	Pathways in cancer	-0.41758	4.79646e-08
g__Fusicatenibacter	Pathways in cancer	-0.283178	0.00031177
g__GCA-900066575	Pathways in cancer	-0.159992	0.0446371
g__Gitt-GS-136	Pathways in cancer	0.175313	0.0275778
g__Lachnoclostridium	Pathways in cancer	-0.315845	5.28708e-05
g__Lachnospira	Pathways in cancer	-0.358374	3.77445e-06
g__Lachnospiraceae_FCS020_group	Pathways in cancer	-0.230595	0.00355795
g__Lachnospiraceae_ND3007_group	Pathways in cancer	-0.423135	3.04362e-08
g__Lachnospiraceae_NK4A136_group	Pathways in cancer	-0.366764	2.13956e-06
g__Lachnospiraceae_UCG-001	Pathways in cancer	-0.181643	0.0223644
g__Lachnospiraceae_UCG-004	Pathways in cancer	-0.347028	7.93031e-06
g__Lachnospiraceae_UCG-010	Pathways in cancer	-0.357323	4.04806e-06
g__Lactobacillus	Pathways in cancer	0.332347	1.98761e-05
g__Methylobacterium-Methylorubrum	Pathways in cancer	0.356885	4.16764e-06
g__Monoglobus	Pathways in cancer	-0.323725	3.33736e-05
g__Moryella	Pathways in cancer	-0.202109	0.0108767
g__Negativibacillus	Pathways in cancer	-0.244772	0.00193785
g__NK4A214_group	Pathways in cancer	-0.243886	0.00201494
g__Novosphingobium	Pathways in cancer	0.22826	0.00391941
g__Obscuribacteraceae	Pathways in cancer	0.225222	0.00443891
g__Odoribacter	Pathways in cancer	-0.176245	0.0267499
g__Oscillibacter	Pathways in cancer	-0.343546	9.90314e-06
g__Parabacteroides	Pathways in cancer	-0.225955	0.00430819
g__Parasutterella	Pathways in cancer	-0.18024	0.02344
g__Pelomonas	Pathways in cancer	0.212458	0.00736194
g__Phascolarctobacterium	Pathways in cancer	-0.277583	0.000413809
g__Phocea	Pathways in cancer	-0.224438	0.00458261
g__Phreatobacter	Pathways in cancer	0.291307	0.00020444
g__RB41	Pathways in cancer	0.197666	0.0127921
g__Rhodococcus	Pathways in cancer	-0.417338	4.89158e-08
g__Romboutsia	Pathways in cancer	-0.174109	0.028679
g__Roseburia	Pathways in cancer	-0.299712	0.000130381
g__Rothia	Pathways in cancer	0.164061	0.0394158
g__Ruminococcus	Pathways in cancer	-0.399252	2.03163e-07
g__Sediminibacterium	Pathways in cancer	0.248683	0.00162864
g__Shewanella	Pathways in cancer	0.158263	0.047025
g__Sphingomonas	Pathways in cancer	0.326135	2.89175e-05
g__Sutterella	Pathways in cancer	-0.168539	0.0342731
g__UCG-002	Pathways in cancer	-0.331788	2.05652e-05
g__UCG-003	Pathways in cancer	-0.284429	0.000292414
g__UCG-005	Pathways in cancer	-0.344852	9.11427e-06
g__UCG-010	Pathways in cancer	-0.189442	0.017127
g__Veillonella	Pathways in cancer	0.253672	0.00129963
g__Vicinamibacteraceae	Pathways in cancer	0.158069	0.0472997
s__Alistipes_obesi	Pathways in cancer	-0.198163	0.0125642
s__Alistipes_shahii	Pathways in cancer	-0.209122	0.00836495
s__Bacteroides_clarus	Pathways in cancer	-0.233695	0.00312454
s__Bacteroides_intestinalis	Pathways in cancer	-0.204296	0.0100304
s__Bacteroides_salyersiae	Pathways in cancer	-0.238447	0.00255228
s__Bacteroides_stercoris	Pathways in cancer	-0.20079	0.0114169
s__Bacteroides_vulgatus	Pathways in cancer	-0.179575	0.0239655
s__human_gut	Pathways in cancer	-0.308687	7.94232e-05
s__Lactobacillus_mucosae	Pathways in cancer	0.250424	0.00150606
s__Odoribacter_splanchnicus	Pathways in cancer	-0.201583	0.0110895
s__Parabacteroides_merdae	Pathways in cancer	-0.160351	0.0441551
s__Ruminococcaceae_bacterium	Pathways in cancer	-0.205211	0.0096936
s__Ruminococcus_bicirculans	Pathways in cancer	-0.214669	0.00675735
s__Ruminococcus_callidus	Pathways in cancer	-0.215298	0.0065937

## Sheet: Supplementary Table 6
Supplementary Table 5
Var1	Var2	Correlation coefficient	P value
Proteoglycans in cancer	Central carbon metabolism in cancer	0.495148	3.74976e-11
Pathways in cancer	Central carbon metabolism in cancer	-0.690918	0
Choline metabolism in cancer	Central carbon metabolism in cancer	0.303288	0.000107222
g__[Eubacterium]_ventriosum_group	Central carbon metabolism in cancer	0.27062	0.000583794
g__[Eubacterium]_xylanophilum_group	Central carbon metabolism in cancer	0.254522	0.00125003
g__[Ruminococcus]_gnavus_group	Central carbon metabolism in cancer	0.183057	0.0213231
g__[Ruminococcus]_torques_group	Central carbon metabolism in cancer	0.233631	0.00313305
g__Acidovorax	Central carbon metabolism in cancer	0.198103	0.0125912
g__Alistipes	Central carbon metabolism in cancer	0.243245	0.0020724
g__Anaerostipes	Central carbon metabolism in cancer	0.237718	0.00263336
g__Bacteroides	Central carbon metabolism in cancer	0.469744	4.76807e-10
g__Bilophila	Central carbon metabolism in cancer	0.258267	0.00105154
g__Bradyrhizobium	Central carbon metabolism in cancer	-0.16875	0.0340451
g__Butyricicoccus	Central carbon metabolism in cancer	0.196074	0.013547
g__Butyricimonas	Central carbon metabolism in cancer	0.164957	0.0383384
g__CAG-56	Central carbon metabolism in cancer	0.225841	0.00432813
g__Candidatus_Soleaferrea	Central carbon metabolism in cancer	0.199398	0.0120126
g__Coprococcus	Central carbon metabolism in cancer	0.184268	0.0204651
g__Dorea	Central carbon metabolism in cancer	0.174415	0.028395
g__Erysipelotrichaceae_UCG-003	Central carbon metabolism in cancer	0.1864	0.0190274
g__Escherichia-Shigella	Central carbon metabolism in cancer	-0.45797	1.4463e-09
g__Faecalibacterium	Central carbon metabolism in cancer	0.422257	3.27212e-08
g__Faecalitalea	Central carbon metabolism in cancer	0.1861	0.019224
g__Flavonifractor	Central carbon metabolism in cancer	0.203741	0.0102394
g__Fusicatenibacter	Central carbon metabolism in cancer	0.26956	0.000614731
g__Granulicatella	Central carbon metabolism in cancer	0.18496	0.0199887
g__Lachnoclostridium	Central carbon metabolism in cancer	0.259732	0.000982098
g__Lachnospira	Central carbon metabolism in cancer	0.292649	0.000190451
g__Lachnospiraceae_FCS020_group	Central carbon metabolism in cancer	0.179549	0.0239864
g__Lachnospiraceae_ND3007_group	Central carbon metabolism in cancer	0.319796	4.20464e-05
g__Lachnospiraceae_NK4A136_group	Central carbon metabolism in cancer	0.242526	0.00213865
g__Lachnospiraceae_UCG-004	Central carbon metabolism in cancer	0.249747	0.0015527
g__Lachnospiraceae_UCG-010	Central carbon metabolism in cancer	0.255285	0.00120704
g__Monoglobus	Central carbon metabolism in cancer	0.360603	3.25101e-06
g__Oscillibacter	Central carbon metabolism in cancer	0.260886	0.000930393
g__Parabacteroides	Central carbon metabolism in cancer	0.21933	0.0056256
g__Parvimonas	Central carbon metabolism in cancer	0.161119	0.043137
g__Peptostreptococcus	Central carbon metabolism in cancer	0.226988	0.00412985
g__Phocea	Central carbon metabolism in cancer	0.191705	0.0158223
g__Prevotella	Central carbon metabolism in cancer	-0.193492	0.0148542
g__Rhodococcus	Central carbon metabolism in cancer	0.291121	0.000206452
g__Romboutsia	Central carbon metabolism in cancer	0.197317	0.0129542
g__Roseburia	Central carbon metabolism in cancer	0.222514	0.00495318
g__Ruminococcus	Central carbon metabolism in cancer	0.283591	0.000305262
g__TM7x	Central carbon metabolism in cancer	0.220785	0.00530875
s__Alistipes_shahii	Central carbon metabolism in cancer	0.190728	0.0163746
s__Bacteroides_clarus	Central carbon metabolism in cancer	0.221737	0.00511013
s__Bacteroides_fragilis	Central carbon metabolism in cancer	0.178035	0.0252208
s__Bacteroides_intestinalis	Central carbon metabolism in cancer	0.190061	0.0167612
s__Bacteroides_salyersiae	Central carbon metabolism in cancer	0.1973	0.0129624
s__Bacteroides_stercoris	Central carbon metabolism in cancer	0.162564	0.0412739
s__Bacteroides_vulgatus	Central carbon metabolism in cancer	0.280569	0.000356043
s__Ruminococcaceae_bacterium	Central carbon metabolism in cancer	0.171512	0.0311812
s__Ruminococcus_bicirculans	Central carbon metabolism in cancer	0.236342	0.00279291
s__Streptococcus_constellatus	Central carbon metabolism in cancer	0.168593	0.0342147

## Sheet: Supplementary Table 7
Supplementary Table 6
Var1	Var2	Correlation coefficient	P value
Pathways in cancer	Choline metabolism in cancer	-0.233338	0.0031719
Central carbon metabolism in cancer	Choline metabolism in cancer	0.303288	0.000107222
Proteoglycans in cancer	Choline metabolism in cancer	0.146535	0.066177
g__[Eubacterium]_ventriosum_group	Choline metabolism in cancer	0.232383	0.00330178
g__[Ruminococcus]_gnavus_group	Choline metabolism in cancer	0.321748	3.75015e-05
g__[Ruminococcus]_torques_group	Choline metabolism in cancer	0.396205	2.56151e-07
g__Acidovorax	Choline metabolism in cancer	0.196188	0.0134917
g__Acinetobacter	Choline metabolism in cancer	0.197213	0.0130032
g__Agathobacter	Choline metabolism in cancer	0.227771	0.00399913
g__Alistipes	Choline metabolism in cancer	0.197805	0.0127281
g__Bacteroides	Choline metabolism in cancer	0.542819	1.73417e-13
g__Bilophila	Choline metabolism in cancer	0.344313	9.43222e-06
g__Brevundimonas	Choline metabolism in cancer	-0.271293	0.00056493
g__Butyricicoccus	Choline metabolism in cancer	0.232921	0.00322805
g__Dorea	Choline metabolism in cancer	0.201385	0.0111705
g__Enterococcus	Choline metabolism in cancer	-0.261734	0.000893967
g__Erysipelotrichaceae_UCG-003	Choline metabolism in cancer	0.285133	0.000282014
g__Escherichia-Shigella	Choline metabolism in cancer	-0.169367	0.0333865
g__Faecalibacterium	Choline metabolism in cancer	0.321755	3.74853e-05
g__Flavonifractor	Choline metabolism in cancer	0.261487	0.000904443
g__Fusobacterium	Choline metabolism in cancer	0.404399	1.36636e-07
g__Lachnoclostridium	Choline metabolism in cancer	0.370369	1.66818e-06
g__Lachnospira	Choline metabolism in cancer	0.197086	0.0130626
g__Lachnospiraceae_UCG-004	Choline metabolism in cancer	0.197236	0.0129924
g__Lachnospiraceae_UCG-010	Choline metabolism in cancer	0.312598	6.36691e-05
g__Lactobacillus	Choline metabolism in cancer	-0.16873	0.0340662
g__Odoribacter	Choline metabolism in cancer	0.172255	0.030447
g__Parabacteroides	Choline metabolism in cancer	0.306067	9.1939e-05
g__Parasutterella	Choline metabolism in cancer	0.185562	0.0195815
g__Parvimonas	Choline metabolism in cancer	0.21908	0.00568161
g__Pelomonas	Choline metabolism in cancer	-0.309308	7.67008e-05
g__Phascolarctobacterium	Choline metabolism in cancer	0.274352	0.00048601
g__Rheinheimera	Choline metabolism in cancer	-0.183369	0.0210991
g__Rhodococcus	Choline metabolism in cancer	0.254609	0.00124511
g__Roseburia	Choline metabolism in cancer	0.194835	0.0141612
g__Sutterella	Choline metabolism in cancer	0.292723	0.000189701
g__T34	Choline metabolism in cancer	0.165617	0.0375603
g__Tyzzerella	Choline metabolism in cancer	0.258619	0.00103448
g__Vogesella	Choline metabolism in cancer	-0.221251	0.00521076
s__[Clostridium]_spiroforme	Choline metabolism in cancer	-0.165958	0.0371632
s__Absiella_dolichum	Choline metabolism in cancer	0.170565	0.0321395
s__Actinomyces_graevenitzii	Choline metabolism in cancer	-0.158901	0.0461321
s__Bacteroides_finegoldii	Choline metabolism in cancer	0.218119	0.00590218
s__Bacteroides_fragilis	Choline metabolism in cancer	0.170318	0.0323933
s__Bacteroides_massiliensis	Choline metabolism in cancer	0.378006	9.74846e-07
s__Bacteroides_plebeius	Choline metabolism in cancer	0.16232	0.0415837
s__Bacteroides_salyersiae	Choline metabolism in cancer	0.191472	0.0159526
s__Bacteroides_stercoris	Choline metabolism in cancer	0.23188	0.00337211
s__Bacteroides_vulgatus	Choline metabolism in cancer	0.356569	4.25566e-06
s__Dorea_formicigenerans	Choline metabolism in cancer	0.15874	0.046356
s__Enterococcus_cecorum	Choline metabolism in cancer	-0.200006	0.0117495
s__Fusobacterium_mortiferum	Choline metabolism in cancer	0.385311	5.7561e-07
s__Odoribacter_splanchnicus	Choline metabolism in cancer	0.165698	0.0374655
s__Parabacteroides_goldsteinii	Choline metabolism in cancer	0.202213	0.010835
s__Prevotella_timonensis	Choline metabolism in cancer	-0.179936	0.0236787
s__Rothia_mucilaginosa	Choline metabolism in cancer	-0.184868	0.0200517

## Sheet: Supplementary Table 8
Supplementary Table 7
Var1	Var2	Correlation coefficient	P value
Central carbon metabolism in cancer	Proteoglycans in cancer	0.495148	3.74976e-11
Pathways in cancer	Proteoglycans in cancer	-0.664902	0
g__Escherichia-Shigella	Proteoglycans in cancer	-0.734018	0
g__[Clostridium]_innocuum_group	Proteoglycans in cancer	-0.26017	0.000962164
g__[Eubacterium]_coprostanoligenes_group	Proteoglycans in cancer	0.200979	0.0113383
g__[Eubacterium]_eligens_group	Proteoglycans in cancer	0.233383	0.00316586
g__[Eubacterium]_ruminantium_group	Proteoglycans in cancer	0.315741	5.31878e-05
g__[Eubacterium]_saphenum_group	Proteoglycans in cancer	0.166507	0.0365314
g__[Eubacterium]_ventriosum_group	Proteoglycans in cancer	0.344522	9.3074e-06
g__[Eubacterium]_yurii_group	Proteoglycans in cancer	0.18738	0.0183958
g__[Ruminococcus]_torques_group	Proteoglycans in cancer	0.194885	0.0141361
g__Absconditabacteriales_[SR1]	Proteoglycans in cancer	0.181213	0.022689
g__Acinetobacter	Proteoglycans in cancer	0.15806	0.0473118
g__Actinomyces	Proteoglycans in cancer	-0.256918	0.00111945
g__Agathobacter	Proteoglycans in cancer	0.286061	0.000268824
g__Alistipes	Proteoglycans in cancer	0.297389	0.000147844
g__Anaerofustis	Proteoglycans in cancer	-0.158891	0.0461453
g__Bacillus	Proteoglycans in cancer	-0.170333	0.0323779
g__Bacteroides	Proteoglycans in cancer	0.339647	1.26604e-05
g__Bergeyella	Proteoglycans in cancer	0.181229	0.0226771
g__Bilophila	Proteoglycans in cancer	0.264133	0.000797964
g__Blautia	Proteoglycans in cancer	-0.252891	0.00134678
g__Brevundimonas	Proteoglycans in cancer	-0.170834	0.0318646
g__Burkholderia-Caballeronia-Paraburkholderia	Proteoglycans in cancer	0.209918	0.00811525
g__Butyricicoccus	Proteoglycans in cancer	0.235982	0.00283607
g__Butyricimonas	Proteoglycans in cancer	0.263544	0.000820611
g__CAG-56	Proteoglycans in cancer	0.301126	0.000120719
g__Candidatus_Saccharimonas	Proteoglycans in cancer	0.18738	0.0183958
g__Capnocytophaga	Proteoglycans in cancer	0.228185	0.00393153
g__Catabacter	Proteoglycans in cancer	-0.182938	0.0214091
g__Catonella	Proteoglycans in cancer	0.228172	0.00393361
g__Christensenellaceae_R-7_group	Proteoglycans in cancer	0.18216	0.0219787
g__Colidextribacter	Proteoglycans in cancer	0.28545	0.00027745
g__Coprococcus	Proteoglycans in cancer	0.357321	4.04855e-06
g__Dorea	Proteoglycans in cancer	0.212328	0.00739889
g__Eikenella	Proteoglycans in cancer	0.181229	0.0226771
g__Enterococcus	Proteoglycans in cancer	-0.447891	3.61829e-09
g__Erysipelatoclostridium	Proteoglycans in cancer	-0.413785	6.51362e-08
g__Erysipelotrichaceae_UCG-003	Proteoglycans in cancer	0.196742	0.0132255
g__Eubacterium	Proteoglycans in cancer	-0.241369	0.00224931
g__F0058	Proteoglycans in cancer	0.246988	0.00175666
g__Faecalibacterium	Proteoglycans in cancer	0.331237	2.12657e-05
g__Filifactor	Proteoglycans in cancer	0.247055	0.00175142
g__Fretibacterium	Proteoglycans in cancer	0.18738	0.0183958
g__Fusicatenibacter	Proteoglycans in cancer	0.319167	4.36155e-05
g__Fusobacterium	Proteoglycans in cancer	0.205794	0.00948462
g__Intestinibacter	Proteoglycans in cancer	-0.181435	0.0225208
g__Lachnoclostridium	Proteoglycans in cancer	0.294087	0.000176449
g__Lachnospira	Proteoglycans in cancer	0.337789	1.42154e-05
g__Lachnospiraceae_FCS020_group	Proteoglycans in cancer	0.166007	0.0371066
g__Lachnospiraceae_ND3007_group	Proteoglycans in cancer	0.372267	1.46151e-06
g__Lachnospiraceae_NK4A136_group	Proteoglycans in cancer	0.300234	0.000126733
g__Lachnospiraceae_UCG-001	Proteoglycans in cancer	0.164748	0.038587
g__Lachnospiraceae_UCG-004	Proteoglycans in cancer	0.465097	7.42565e-10
g__Lachnospiraceae_UCG-010	Proteoglycans in cancer	0.391275	3.70832e-07
g__Lactobacillus	Proteoglycans in cancer	-0.239791	0.00240862
g__Lactococcus	Proteoglycans in cancer	-0.224706	0.00453288
g__Mobiluncus	Proteoglycans in cancer	0.181213	0.022689
g__Monoglobus	Proteoglycans in cancer	0.187039	0.0186136
g__Moryella	Proteoglycans in cancer	0.197628	0.0128095
g__Muribaculaceae	Proteoglycans in cancer	0.188873	0.0174694
g__Mycoplasma	Proteoglycans in cancer	0.188708	0.0175697
g__NK4A214_group	Proteoglycans in cancer	0.25268	0.00135977
g__Odoribacter	Proteoglycans in cancer	0.266172	0.000723906
g__Oscillibacter	Proteoglycans in cancer	0.197258	0.0129821
g__Parabacteroides	Proteoglycans in cancer	0.282272	0.000326532
g__Paraprevotella	Proteoglycans in cancer	0.253278	0.00132323
g__Parasutterella	Proteoglycans in cancer	0.319666	4.23662e-05
g__Pelomonas	Proteoglycans in cancer	-0.327888	2.60363e-05
g__Phascolarctobacterium	Proteoglycans in cancer	0.238317	0.0025666
g__Phocea	Proteoglycans in cancer	0.187637	0.0182332
g__Prevotella	Proteoglycans in cancer	0.385197	5.80431e-07
g__RF39	Proteoglycans in cancer	0.224546	0.00456245
g__Rhodococcus	Proteoglycans in cancer	0.162914	0.0408335
g__Robinsoniella	Proteoglycans in cancer	-0.179008	0.0244213
g__Roseburia	Proteoglycans in cancer	0.309605	7.54281e-05
g__Rothia	Proteoglycans in cancer	-0.193412	0.0148966
g__Ruminococcus	Proteoglycans in cancer	0.365738	2.29538e-06
g__Streptococcus	Proteoglycans in cancer	-0.165623	0.0375528
g__Sutterella	Proteoglycans in cancer	0.330173	2.26847e-05
g__Tannerella	Proteoglycans in cancer	0.228326	0.00390865
g__Treponema	Proteoglycans in cancer	0.228313	0.00391072
g__UCG-002	Proteoglycans in cancer	0.30819	8.16685e-05
g__UCG-003	Proteoglycans in cancer	0.333044	1.90482e-05
g__UCG-005	Proteoglycans in cancer	0.255828	0.00117724
g__Vogesella	Proteoglycans in cancer	-0.178017	0.0252358
s__[Clostridium]_scindens	Proteoglycans in cancer	-0.18619	0.0191647
s__[Clostridium]_spiroforme	Proteoglycans in cancer	-0.196995	0.0131056
s__[Eubacterium]_minutum	Proteoglycans in cancer	0.166146	0.036946
s__[Eubacterium]_nodatum	Proteoglycans in cancer	0.187475	0.018336
s__Alistipes_obesi	Proteoglycans in cancer	0.208128	0.00868632
s__Alistipes_shahii	Proteoglycans in cancer	0.181429	0.0225258
s__Alloprevotella_tannerae	Proteoglycans in cancer	0.181213	0.022689
s__Bacteroidales_oral	Proteoglycans in cancer	0.188708	0.0175697
s__Bacteroides_clarus	Proteoglycans in cancer	0.183856	0.0207539
s__Bacteroides_plebeius	Proteoglycans in cancer	0.203795	0.010219
s__Bacteroides_salyersiae	Proteoglycans in cancer	0.167279	0.0356586
s__Bacteroides_stercoris	Proteoglycans in cancer	0.260381	0.000952719
s__Bacteroides_vulgatus	Proteoglycans in cancer	0.185541	0.0195958
s__Campylobacter_showae	Proteoglycans in cancer	0.228236	0.00392319
s__Capnocytophaga_leadbetteri	Proteoglycans in cancer	0.228172	0.00393361
s__Capnocytophaga_sputigena	Proteoglycans in cancer	0.228262	0.00391903
s__Catabacter_hongkongensis	Proteoglycans in cancer	-0.182938	0.0214091
s__Corynebacterium_matruchotii	Proteoglycans in cancer	0.187475	0.018336
s__Dorea_formicigenerans	Proteoglycans in cancer	0.232993	0.00321829
s__Enterococcus_cecorum	Proteoglycans in cancer	-0.18428	0.0204573
s__Eubacterium_saphenum	Proteoglycans in cancer	0.166507	0.0365314
s__Filifactor_alocis	Proteoglycans in cancer	0.247055	0.00175142
s__human_gut	Proteoglycans in cancer	0.271268	0.000565619
s__Lactobacillus_mucosae	Proteoglycans in cancer	-0.265767	0.000738094
s__Leptotrichia_hofstadii	Proteoglycans in cancer	0.181213	0.022689
s__Leptotrichia_hongkongensis	Proteoglycans in cancer	0.18738	0.0183958
s__Leptotrichia_wadei	Proteoglycans in cancer	0.18738	0.0183958
s__Metamycoplasma_faucium	Proteoglycans in cancer	0.188708	0.0175697
s__Mogibacterium_timidum	Proteoglycans in cancer	0.171142	0.031553
s__Odoribacter_splanchnicus	Proteoglycans in cancer	0.264814	0.000772492
s__Olsenella_uli	Proteoglycans in cancer	0.211029	0.00777752
s__Parabacteroides_merdae	Proteoglycans in cancer	0.24872	0.00162595
s__Porphyromonas_gingivalis	Proteoglycans in cancer	0.159013	0.0459773
s__Prevotella_baroniae	Proteoglycans in cancer	0.18738	0.0183958
s__Prevotella_heparinolytica	Proteoglycans in cancer	0.166507	0.0365314
s__Prevotella_histicola	Proteoglycans in cancer	0.187475	0.018336
s__Prevotella_intermedia	Proteoglycans in cancer	0.247637	0.00170664
s__Prevotella_nanceiensis	Proteoglycans in cancer	0.181213	0.022689
s__Prevotella_pallens	Proteoglycans in cancer	0.181229	0.0226771
s__Prevotella_saccharolytica	Proteoglycans in cancer	0.18863	0.0176177
s__Prevotella_salivae	Proteoglycans in cancer	0.181213	0.022689
s__Prevotella_shahii	Proteoglycans in cancer	0.181213	0.022689
s__Rothia_mucilaginosa	Proteoglycans in cancer	-0.217748	0.00598923
s__Ruminococcus_bicirculans	Proteoglycans in cancer	0.247957	0.00168245
s__Ruminococcus_callidus	Proteoglycans in cancer	0.188902	0.0174518
s__Schaalia_odontolytica	Proteoglycans in cancer	-0.178689	0.0246806
s__Slackia_exigua	Proteoglycans in cancer	0.189839	0.0168917
s__SR1_bacterium	Proteoglycans in cancer	0.181213	0.022689
s__Sutterella_wadsworthensis	Proteoglycans in cancer	0.158012	0.0473808
s__Tannerella_forsythia	Proteoglycans in cancer	0.187475	0.018336
s__Treponema_denticola	Proteoglycans in cancer	0.228313	0.00391072
s__Treponema_medium	Proteoglycans in cancer	0.228313	0.00391072
s__Treponema_socranskii	Proteoglycans in cancer	0.188708	0.0175697

## Sheet: Supplementary Table 9
Supplementary Table 8
Intersecting bacteria
g__[Eubacterium]_ventriosum_group
g__[Ruminococcus]_torques_group
g__Alistipes
g__Bacteroides
g__Bilophila
g__Butyricicoccus
g__Dorea
g__Escherichia-Shigella
g__Faecalibacterium
g__Lachnoclostridium
g__Lachnospira
g__Lachnospiraceae_UCG-004
g__Lachnospiraceae_UCG-010
g__Parabacteroides
g__Rhodococcus
g__Roseburia
s__Bacteroides_salyersiae
s__Bacteroides_stercoris
s__Bacteroides_vulgatus

## Sheet: Supplementary Table 10
Supplementary Table 9
Group	Var	AUC	SE	P value	Lower limit of 95% confidence interval	Upper limit of 95% confidence interval
PLWH-NC and PLWH-C	g__Bacteroides	0.902	0.03	0	0.844	0.96
	g__Lachnospiraceae_UCG-004	0.865	0.038	0	0.791	0.939
	g__Lachnospira	0.817	0.042	0	0.734	0.9
	g__Lachnoclostridium	0.815	0.041	0	0.734	0.896
	g__Parabacteroides	0.803	0.045	0	0.714	0.892
	g__Roseburia	0.772	0.045	0	0.683	0.86
	g__Escherichia-Shigella	0.763	0.049	0	0.668	0.858
	g__Lachnospiraceae_UCG-010	0.736	0.049	0	0.64	0.833
	g__Bilophila	0.716	0.049	0	0.619	0.813
	g__Butyricicoccus	0.706	0.052	0	0.604	0.808
	g__Faecalibacterium	0.703	0.051	0	0.603	0.802
	g__[Eubacterium]_ventriosum_group	0.648	0.053	0.008	0.545	0.752
	g__Alistipes	0.626	0.054	0.023	0.52	0.732
	g__[Ruminococcus]_torques_group	0.61	0.056	0.048	0.5	0.72
	s__Bacteroides_vulgatus	0.802	0.044	0	0.716	0.887
	s__Bacteroides_stercoris	0.745	0.048	0	0.651	0.84
PLWH-NC and PLWH-KS	g__Lachnoclostridium	0.964	0.025	0	0.915	1
	g__Parabacteroides	0.93	0.036	0	0.86	1
	g__Bacteroides	0.925	0.046	0	0.835	1
	g__Lachnospiraceae_UCG-004	0.873	0.046	0.001	0.783	0.963
	g__Faecalibacterium	0.847	0.056	0.003	0.737	0.956
	g__Bilophila	0.838	0.061	0.004	0.719	0.957
	g__Roseburia	0.827	0.062	0.005	0.706	0.949
	g__Lachnospiraceae_UCG-010	0.809	0.059	0.008	0.693	0.925
	g__Lachnospira	0.788	0.063	0.014	0.665	0.911
	g__[Ruminococcus]_torques_group	0.766	0.124	0.023	0.524	1
	g__Escherichia-Shigella	0.742	0.146	0.039	0.454	1
	g__UCG-003	0.736	0.074	0.043	0.592	0.881
	s__Bacteroides_vulgatus	0.819	0.06	0.006	0.701	0.938
	s__Bacteroides_stercoris	0.8	0.061	0.01	0.68	0.92
PLWH-NC and PLWH-LBL	g__Bacteroides	0.917	0.032	0	0.855	0.98
	g__Lachnospiraceae_UCG-004	0.873	0.039	0	0.796	0.949
	g__Lachnospira	0.826	0.045	0	0.737	0.915
	g__Parabacteroides	0.813	0.062	0	0.692	0.934
	g__Roseburia	0.807	0.054	0	0.701	0.912
	g__Lachnoclostridium	0.796	0.059	0	0.68	0.912
	g__Butyricicoccus	0.791	0.055	0	0.684	0.898
	g__Escherichia-Shigella	0.773	0.071	0	0.634	0.912
	g__Lachnospiraceae_UCG-010	0.724	0.065	0.002	0.596	0.851
	g__Alistipes	0.702	0.063	0.006	0.579	0.825
	g__[Eubacterium]_ventriosum_group	0.687	0.06	0.011	0.569	0.804
	g__Bilophila	0.684	0.066	0.012	0.554	0.813
	g__Faecalibacterium	0.68	0.07	0.014	0.542	0.818
	g__Dorea	0.668	0.073	0.022	0.526	0.81
	s__Bacteroides_vulgatus	0.79	0.054	0	0.685	0.896
	s__Bacteroides_stercoris	0.766	0.052	0	0.664	0.868
PLWH-NC and PLWH-CRC	g__Lachnospiraceae_UCG-004	0.873	0.041	0	0.792	0.954
	g__Bacteroides	0.848	0.065	0	0.72	0.975
	g__Lachnospira	0.805	0.054	0.001	0.699	0.91
	g__Bilophila	0.801	0.057	0.001	0.689	0.913
	g__Lachnoclostridium	0.8	0.082	0.001	0.639	0.961
	g__Parabacteroides	0.781	0.088	0.002	0.609	0.953
	g__Butyricicoccus	0.772	0.077	0.002	0.621	0.923
	g__Faecalibacterium	0.748	0.081	0.006	0.589	0.906
	g__Roseburia	0.729	0.069	0.011	0.593	0.865
	g__Escherichia-Shigella	0.721	0.093	0.014	0.539	0.903
	g__Lachnospiraceae_UCG-010	0.705	0.078	0.022	0.551	0.859
	s__Bacteroides_vulgatus	0.805	0.057	0.001	0.694	0.916
	s__Bacteroides_stercoris	0.74	0.076	0.007	0.59	0.889
PLWH-NC and PLWH-LC	g__Bacteroides	0.918	0.033	0	0.853	0.983
	g__Lachnospiraceae_UCG-004	0.838	0.049	0	0.742	0.934
	g__Lachnospira	0.831	0.049	0	0.735	0.927
	g__Escherichia-Shigella	0.803	0.082	0.001	0.642	0.964
	g__Lachnoclostridium	0.779	0.067	0.003	0.647	0.911
	g__Lachnospiraceae_UCG-010	0.752	0.064	0.007	0.626	0.877
	g__Parabacteroides	0.736	0.094	0.011	0.552	0.921
	g__Roseburia	0.721	0.064	0.017	0.595	0.847
	s__Bacteroides_vulgatus	0.808	0.056	0.001	0.698	0.917

[truncated: 1 more sheets: Supplementary Table 11]
